# Supplementary material for: Single-cell transcriptomics by clinical course of Mycobacterium avium complex pulmonary disease
Source: Sci Rep. 2024 Jul 8;14:15663. doi: 10.1038/s41598-024-66523-x (PMC11231222; doi:10.1038/s41598-024-66523-x)
Supplement: Supplementary file 2 — Supplementary Information 2. [file 41598_2024_66523_MOESM2_ESM.xlsx]

## Sheet: Seurat_meta_data
Appendix 2. The scRNA-seq data
Barcode	orig.ident	nCount_RNA	nFeature_RNA	condition	group	batch	percent.mt	integrated_snn_res.0.5	seurat_clusters
AAACCTGAGAGCTATA-1	10X	4802	1560	740743	B	1	3.83174	10	10
AAACCTGAGAGTACCG-1	10X	4560	1314	740743	B	1	1.44737	0	0
AAACCTGAGCCACTAT-1	10X	2008	854	740743	B	1	4.48207	2	2
AAACCTGAGCTTCGCG-1	10X	1903	691	740743	B	1	3.57331	0	0
AAACCTGAGGATGGAA-1	10X	1567	680	740743	B	1	2.68028	0	0
AAACCTGCAAGCGATG-1	10X	5360	1348	740743	B	1	1.73507	7	7
AAACCTGCAAGTCTGT-1	10X	4395	1198	740743	B	1	1.36519	7	7
AAACCTGCACGACTCG-1	10X	4198	1250	740743	B	1	2.42973	0	0
AAACCTGCACGGATAG-1	10X	1627	648	740743	B	1	3.19607	7	7
AAACCTGCACTTGGAT-1	10X	3242	1267	740743	B	1	1.63479	8	8
AAACCTGCAGGCAGTA-1	10X	711	451	740743	B	1	6.04782	11	11
AAACCTGCATCCAACA-1	10X	13079	3073	740743	B	1	2.45432	19	19
AAACCTGCATCCCACT-1	10X	3242	1089	740743	B	1	3.54719	7	7
AAACCTGGTATGCTTG-1	10X	4430	1540	740743	B	1	2.23476	3	3
AAACCTGGTCATACTG-1	10X	4695	1567	740743	B	1	2.49201	7	7
AAACCTGGTCGGATCC-1	10X	643	441	740743	B	1	7.93157	11	11
AAACCTGGTGGACGAT-1	10X	5640	1898	740743	B	1	3.49291	9	9
AAACCTGTCACCTTAT-1	10X	1418	712	740743	B	1	6.84062	17	17
AAACCTGTCATCGATG-1	10X	2098	1125	740743	B	1	7.9123	4	4
AAACCTGTCCCAGGTG-1	10X	686	491	740743	B	1	2.18659	5	5
AAACCTGTCCGTACAA-1	10X	7279	2069	740743	B	1	1.82717	7	7
AAACCTGTCGGTCTAA-1	10X	4196	1417	740743	B	1	2.45472	16	16
AAACCTGTCTGGCGAC-1	10X	7262	2014	740743	B	1	1.45965	24	24
AAACGGGAGCATCATC-1	10X	12482	2887	740743	B	1	1.84265	19	19
AAACGGGAGTCCCACG-1	10X	1297	555	740743	B	1	5.70547	10	10
AAACGGGAGTGGTCCC-1	10X	638	400	740743	B	1	8.62069	11	11
AAACGGGCAATACGCT-1	10X	2829	877	740743	B	1	1.9795	0	0
AAACGGGCAATGGAGC-1	10X	4150	1140	740743	B	1	0.86747	0	0
AAACGGGCACCTCGGA-1	10X	2889	1014	740743	B	1	2.49221	12	12
AAACGGGCAGCCTGTG-1	10X	640	429	740743	B	1	4.375	11	11
AAACGGGCAGCGAACA-1	10X	4072	1342	740743	B	1	3.88016	16	16
AAACGGGCATCACGTA-1	10X	2195	1215	740743	B	1	6.37813	1	1
AAACGGGCATGCAATC-1	10X	1499	699	740743	B	1	4.40294	2	2
AAACGGGGTAAGGGAA-1	10X	1829	683	740743	B	1	4.59267	12	12
AAACGGGGTACACCGC-1	10X	5409	1591	740743	B	1	2.27399	6	6
AAACGGGGTGGGTCAA-1	10X	1353	518	740743	B	1	1.18256	0	0
AAACGGGTCATAACCG-1	10X	8135	2134	740743	B	1	2.66749	7	7
AAACGGGTCCAACCAA-1	10X	2654	1237	740743	B	1	2.52449	4	4
AAACGGGTCCGTAGGC-1	10X	576	402	740743	B	1	9.89583	11	11
AAACGGGTCCTCGCAT-1	10X	2643	974	740743	B	1	1.74045	0	0
AAACGGGTCCTTTACA-1	10X	4196	1320	740743	B	1	3.16969	0	0
AAACGGGTCTCTGCTG-1	10X	1578	725	740743	B	1	5.25982	1	1
AAACGGGTCTTGTACT-1	10X	2400	1105	740743	B	1	1.91667	2	2
AAAGATGAGTCCTCCT-1	10X	3450	1192	740743	B	1	1.27536	0	0
AAAGATGAGTGAAGTT-1	10X	2115	888	740743	B	1	6.90307	2	2
AAAGATGCAAAGAATC-1	10X	4426	1251	740743	B	1	1.62675	0	0
AAAGATGCACCATGTA-1	10X	4397	1501	740743	B	1	2.8201	7	7
AAAGATGGTCACAAGG-1	10X	763	470	740743	B	1	9.69856	11	11
AAAGATGGTGCCTGCA-1	10X	4120	1487	740743	B	1	2.54854	0	0
AAAGATGGTGTGCCTG-1	10X	3154	1318	740743	B	1	3.2974	4	4
AAAGATGGTTACGACT-1	10X	2764	1170	740743	B	1	2.06223	5	5
AAAGATGGTTATCGGT-1	10X	739	539	740743	B	1	6.49526	11	11
AAAGATGTCAACGGGA-1	10X	2332	1007	740743	B	1	1.71527	17	17
AAAGATGTCAACTCTT-1	10X	4597	1608	740743	B	1	2.13183	14	14
AAAGATGTCAGCCTAA-1	10X	2031	694	740743	B	1	2.01871	12	12
AAAGATGTCAGCTTAG-1	10X	1869	742	740743	B	1	2.67523	12	12
AAAGATGTCGATAGAA-1	10X	794	492	740743	B	1	6.42317	12	12
AAAGATGTCGCTTAGA-1	10X	3079	1028	740743	B	1	0.974342	7	7
AAAGCAAAGAACAATC-1	10X	4787	1276	740743	B	1	2.6948	7	7
AAAGCAAAGCTTCGCG-1	10X	3693	1458	740743	B	1	6.79664	5	5
AAAGCAAAGGACTGGT-1	10X	3391	1416	740743	B	1	1.29755	7	7
AAAGCAAAGGATGCGT-1	10X	5484	1496	740743	B	1	2.15171	3	3
AAAGCAAAGGGTTCCC-1	10X	2602	862	740743	B	1	1.9216	0	0
AAAGCAAAGTCTCCTC-1	10X	3162	1134	740743	B	1	1.67615	2	2
AAAGCAAAGTTCGCAT-1	10X	3494	1038	740743	B	1	4.23583	7	7
AAAGCAAAGTTGAGTA-1	10X	3850	1608	740743	B	1	3.55844	23	23
AAAGCAACACGGTGTC-1	10X	3555	1190	740743	B	1	3.65682	16	16
AAAGCAACAGTCACTA-1	10X	3404	1424	740743	B	1	3.55464	2	2
AAAGCAAGTCCATGAT-1	10X	3478	1110	740743	B	1	2.21392	0	0
AAAGCAAGTGCACGAA-1	10X	4110	1153	740743	B	1	4.11192	7	7
AAAGCAAGTTCGTCTC-1	10X	3849	1008	740743	B	1	1.27306	0	0
AAAGCAATCGGTTAAC-1	10X	4134	1468	740743	B	1	1.76584	0	0
AAAGCAATCGTAGGAG-1	10X	3440	1470	740743	B	1	2.70349	5	5
AAAGTAGAGAGTACAT-1	10X	3577	1260	740743	B	1	2.23651	0	0
AAAGTAGAGATAGTCA-1	10X	712	457	740743	B	1	4.77528	11	11
AAAGTAGAGCCAGTAG-1	10X	4295	1536	740743	B	1	4.33062	2	2
AAAGTAGAGGATGTAT-1	10X	4839	1361	740743	B	1	3.09981	7	7
AAAGTAGAGTTCGCAT-1	10X	1178	625	740743	B	1	7.64007	2	2
AAAGTAGCAAAGGTGC-1	10X	3562	1196	740743	B	1	1.99326	0	0
AAAGTAGCAATGTTGC-1	10X	4754	1667	740743	B	1	2.33488	0	0
AAAGTAGCAGGTTTCA-1	10X	1825	921	740743	B	1	2.90411	4	4
AAAGTAGCATATGGTC-1	10X	5335	1559	740743	B	1	3.74883	16	16
AAAGTAGCATGCCTAA-1	10X	3215	1143	740743	B	1	2.64386	7	7
AAAGTAGCATTGGTAC-1	10X	3848	1240	740743	B	1	3.5343	0	0
AAAGTAGGTACCGTAT-1	10X	4111	1187	740743	B	1	3.38117	0	0
AAAGTAGGTCAGTGGA-1	10X	3514	1520	740743	B	1	3.07342	4	4
AAAGTAGGTCTGCGGT-1	10X	2439	1092	740743	B	1	1.23001	5	5
AAAGTAGGTCTTGTCC-1	10X	4163	1161	740743	B	1	2.28201	0	0
AAAGTAGTCATGTAGC-1	10X	2867	1302	740743	B	1	3.20893	2	2
AAAGTAGTCCCGACTT-1	10X	3418	1112	740743	B	1	1.96021	0	0
AAAGTAGTCCCTTGTG-1	10X	3041	1338	740743	B	1	3.94607	4	4
AAAGTAGTCTCTTATG-1	10X	957	633	740743	B	1	8.25496	11	11
AAAGTAGTCTTTACAC-1	10X	4706	1579	740743	B	1	3.67616	7	7
AAATGCCAGAATAGGG-1	10X	4846	1482	740743	B	1	1.5064	0	0
AAATGCCAGAGACTAT-1	10X	2905	1331	740743	B	1	2.7883	4	4
AAATGCCAGCCGCCTA-1	10X	3464	1334	740743	B	1	3.81062	5	5
AAATGCCAGCGAGAAA-1	10X	6284	1920	740743	B	1	2.3711	16	16
AAATGCCAGCGATGAC-1	10X	3335	1303	740743	B	1	2.69865	4	4
AAATGCCAGCGCTCCA-1	10X	2244	1006	740743	B	1	2.09447	2	2
AAATGCCAGCTCCCAG-1	10X	6650	1916	740743	B	1	2.67669	2	2
AAATGCCAGCTGCAAG-1	10X	4821	1716	740743	B	1	3.31881	3	3
AAATGCCAGCTTTGGT-1	10X	817	545	740743	B	1	5.87515	11	11
AAATGCCAGGCCATAG-1	10X	6345	1955	740743	B	1	2.09614	2	2
AAATGCCAGGCCCGTT-1	10X	925	555	740743	B	1	5.40541	12	12
AAATGCCAGGGATGGG-1	10X	4009	1251	740743	B	1	1.97057	0	0
AAATGCCCACAGATTC-1	10X	2881	931	740743	B	1	2.60326	0	0
AAATGCCCACAGCCCA-1	10X	3794	987	740743	B	1	2.34581	0	0
AAATGCCCACATCCAA-1	10X	7156	1921	740743	B	1	2.31973	15	15
AAATGCCCAGACTCGC-1	10X	3498	1444	740743	B	1	3.17324	2	2
AAATGCCCAGATCGGA-1	10X	2544	896	740743	B	1	2.24057	0	0
AAATGCCCATTCGACA-1	10X	3070	964	740743	B	1	1.8241	12	12
AAATGCCCATTGAGCT-1	10X	949	594	740743	B	1	6.95469	11	11
AAATGCCCATTGGTAC-1	10X	2980	1007	740743	B	1	1.10738	0	0
AAATGCCGTACACCGC-1	10X	3036	1182	740743	B	1	5.03953	7	7
AAATGCCGTAGCACGA-1	10X	3559	934	740743	B	1	1.09581	0	0
AAATGCCGTGACGCCT-1	10X	4820	1340	740743	B	1	1.59751	0	0
AAATGCCGTGGCTCCA-1	10X	3588	1179	740743	B	1	2.53623	0	0
AAATGCCGTTAAGGGC-1	10X	2609	1089	740743	B	1	2.49138	2	2
AAATGCCTCAAGGCTT-1	10X	3880	1355	740743	B	1	4.12371	0	0
AAATGCCTCAGAGCTT-1	10X	5023	1255	740743	B	1	2.26956	0	0
AAATGCCTCGACAGCC-1	10X	1088	634	740743	B	1	3.58456	19	19
AACACGTAGCCACCTG-1	10X	4063	1366	740743	B	1	2.1905	0	0
AACACGTAGCTACCGC-1	10X	984	627	740743	B	1	9.65447	11	11
AACACGTAGGCGCTCT-1	10X	2753	1148	740743	B	1	3.6324	4	4
AACACGTAGGGTCGAT-1	10X	4786	1506	740743	B	1	3.57292	17	17
AACACGTAGTACGATA-1	10X	2758	1146	740743	B	1	1.66788	0	0
AACACGTAGTCCTCCT-1	10X	3753	1279	740743	B	1	2.63789	0	0
AACACGTAGTGACTCT-1	10X	2630	1165	740743	B	1	1.52091	23	23
AACACGTAGTGTCTCA-1	10X	3815	1059	740743	B	1	2.20183	3	3
AACACGTAGTTGAGAT-1	10X	4648	1461	740743	B	1	2.68933	0	0
AACACGTCAAAGGAAG-1	10X	3167	1456	740743	B	1	2.96811	4	4
AACACGTCACATAACC-1	10X	1601	813	740743	B	1	5.4341	2	2
AACACGTGTAAGTTCC-1	10X	3203	1024	740743	B	1	1.28005	0	0
AACACGTGTAGGCTGA-1	10X	2076	993	740743	B	1	1.49326	5	5
AACACGTGTCAGAATA-1	10X	611	403	740743	B	1	7.20131	11	11
AACACGTGTCATACTG-1	10X	3387	1093	740743	B	1	1.801	0	0
AACACGTGTCGCGAAA-1	10X	1484	833	740743	B	1	6.13208	4	4
AACACGTGTTACAGAA-1	10X	3519	1498	740743	B	1	2.8133	5	5
AACACGTGTTATCACG-1	10X	6844	2112	740743	B	1	2.80538	2	2
AACACGTTCAAGATCC-1	10X	3288	1369	740743	B	1	3.92336	6	6
AACACGTTCACAATGC-1	10X	5321	1681	740743	B	1	2.91299	0	0
AACACGTTCAGGATCT-1	10X	932	644	740743	B	1	4.29185	11	11
AACACGTTCGCAAACT-1	10X	3869	1242	740743	B	1	1.96433	7	7
AACACGTTCGCCGTGA-1	10X	9234	2073	740743	B	1	1.84102	7	7
AACACGTTCGGCTTGG-1	10X	4334	1353	740743	B	1	2.23812	0	0
AACACGTTCTTCTGGC-1	10X	2860	931	740743	B	1	2.9021	0	0
AACCATGAGAATTGTG-1	10X	8264	2501	740743	B	1	1.34318	15	15
AACCATGAGAGTAATC-1	10X	4950	1290	740743	B	1	1.79798	7	7
AACCATGAGAGTGAGA-1	10X	4722	1466	740743	B	1	2.96485	7	7
AACCATGAGCACGCCT-1	10X	3397	1055	740743	B	1	1.0892	0	0
AACCATGAGGACCACA-1	10X	1596	851	740743	B	1	5.6391	4	4
AACCATGCAATCTGCA-1	10X	1487	645	740743	B	1	6.1197	12	12
AACCATGCAGCCTATA-1	10X	1630	872	740743	B	1	5.88957	1	1
AACCATGCAGCTGTAT-1	10X	2755	1202	740743	B	1	5.19056	4	4
AACCATGCAGTTCCCT-1	10X	2753	1132	740743	B	1	2.47003	5	5
AACCATGCATGTAGTC-1	10X	4701	1296	740743	B	1	1.59541	3	3
AACCATGCATTGGGCC-1	10X	684	415	740743	B	1	8.62573	11	11
AACCATGGTAAGTGGC-1	10X	5414	1562	740743	B	1	1.84706	6	6
AACCATGGTCTCATCC-1	10X	4599	1376	740743	B	1	1.45684	0	0
AACCATGGTGCAGACA-1	10X	5020	1415	740743	B	1	2.5498	0	0
AACCATGGTGTGACCC-1	10X	2585	921	740743	B	1	2.12766	7	7
AACCATGGTGTGGTTT-1	10X	7110	2216	740743	B	1	1.96906	6	6
AACCATGGTTCCAACA-1	10X	1759	668	740743	B	1	3.46788	7	7
AACCATGGTTGCGCAC-1	10X	3981	1171	740743	B	1	1.90907	0	0
AACCATGGTTGTACAC-1	10X	571	385	740743	B	1	7.18039	11	11
AACCATGTCCGCGTTT-1	10X	4857	1288	740743	B	1	2.07947	0	0
AACCATGTCCGTAGGC-1	10X	812	538	740743	B	1	8.37438	11	11
AACCATGTCGGCGCAT-1	10X	1563	850	740743	B	1	9.02111	12	12
AACCATGTCGTTTGCC-1	10X	4702	1192	740743	B	1	2.57337	7	7
AACCATGTCTCTGCTG-1	10X	3429	1373	740743	B	1	1.37066	2	2
AACCGCGAGACCGGAT-1	10X	4566	1248	740743	B	1	1.33596	0	0
AACCGCGAGCGACGTA-1	10X	2314	861	740743	B	1	2.63613	0	0
AACCGCGAGGATGTAT-1	10X	3916	1313	740743	B	1	1.2002	0	0
AACCGCGAGGCCCTCA-1	10X	3797	1194	740743	B	1	2.58098	3	3
AACCGCGAGTACCGGA-1	10X	2707	1263	740743	B	1	3.28777	4	4
AACCGCGAGTGACATA-1	10X	1832	625	740743	B	1	6.00437	0	0
AACCGCGCAAGGACAC-1	10X	3083	1211	740743	B	1	4.11936	2	2
AACCGCGCACAGACTT-1	10X	833	490	740743	B	1	8.76351	11	11
AACCGCGCACATGGGA-1	10X	1575	690	740743	B	1	3.04762	10	10
AACCGCGCACCTTGTC-1	10X	1534	882	740743	B	1	8.47458	24	24
AACCGCGCAGACGCTC-1	10X	14213	3098	740743	B	1	2.12482	19	19
AACCGCGCAGATCGGA-1	10X	2709	973	740743	B	1	1.69804	0	0
AACCGCGCAGCGATCC-1	10X	4249	1090	740743	B	1	2.82419	0	0
AACCGCGCAGCTGGCT-1	10X	5189	1437	740743	B	1	2.94854	0	0
AACCGCGCATGACGGA-1	10X	3475	1604	740743	B	1	3.51079	5	5
AACCGCGGTCATTAGC-1	10X	4218	1316	740743	B	1	1.68326	0	0
AACCGCGGTCTTTCAT-1	10X	2791	875	740743	B	1	1.64815	0	0
AACCGCGGTGTGGTTT-1	10X	3767	1016	740743	B	1	3.34484	7	7
AACCGCGGTTCGGGCT-1	10X	3156	1058	740743	B	1	2.72497	0	0
AACCGCGTCATGTCTT-1	10X	1920	845	740743	B	1	3.02083	5	5
AACCGCGTCCACGACG-1	10X	4240	1293	740743	B	1	1.88679	0	0
AACCGCGTCCCTTGCA-1	10X	873	568	740743	B	1	9.85109	12	12
AACCGCGTCGGAAACG-1	10X	1681	786	740743	B	1	2.08209	6	6
AACCGCGTCGGAAATA-1	10X	2320	1010	740743	B	1	1.55172	2	2
AACCGCGTCGGGAGTA-1	10X	1523	586	740743	B	1	2.75772	7	7
AACCGCGTCTACCAGA-1	10X	4455	1331	740743	B	1	2.04265	7	7
AACCGCGTCTCGCTTG-1	10X	4274	1499	740743	B	1	3.88395	1	1
AACCGCGTCTTACCTA-1	10X	5401	1582	740743	B	1	2.31439	3	3
AACCGCGTCTTAGCCC-1	10X	1624	566	740743	B	1	1.53941	10	10
AACGTTGAGACAGGCT-1	10X	2493	1103	740743	B	1	2.08584	4	4
AACGTTGAGAGACTAT-1	10X	4627	1606	740743	B	1	1.75059	7	7
AACGTTGAGCTAACTC-1	10X	3153	1309	740743	B	1	4.2182	4	4
AACGTTGAGCTACCTA-1	10X	4504	1239	740743	B	1	2.42007	0	0
AACGTTGAGGGTCTCC-1	10X	3895	1306	740743	B	1	2.90116	3	3
AACGTTGAGTACACCT-1	10X	3518	1441	740743	B	1	3.01308	5	5
AACGTTGAGTTTAGGA-1	10X	6180	1895	740743	B	1	2.0712	6	6
AACGTTGAGTTTCCTT-1	10X	3737	1002	740743	B	1	3.47873	0	0
AACGTTGCAAGTCTGT-1	10X	1249	538	740743	B	1	9.84788	8	8
AACGTTGCACTACAGT-1	10X	5461	1563	740743	B	1	3.42428	7	7
AACGTTGCAGCTCGAC-1	10X	4650	1307	740743	B	1	2.08602	7	7
AACGTTGCATAGACTC-1	10X	4101	1280	740743	B	1	2.26774	0	0
AACGTTGCATATGAGA-1	10X	1695	724	740743	B	1	9.02655	12	12
AACGTTGCATTCCTGC-1	10X	1571	668	740743	B	1	4.39211	21	21
AACGTTGGTACCGAGA-1	10X	3797	1155	740743	B	1	2.9497	0	0
AACGTTGGTCACCTAA-1	10X	17921	3344	740743	B	1	1.02673	19	19
AACGTTGGTCGCCATG-1	10X	2878	1104	740743	B	1	3.23141	2	2
AACGTTGGTCTTGCGG-1	10X	2310	1180	740743	B	1	2.03463	5	5
AACGTTGGTGGACGAT-1	10X	862	489	740743	B	1	6.38051	11	11
AACGTTGGTGTTGAGG-1	10X	3848	1196	740743	B	1	1.6632	18	18
AACGTTGGTTAGATGA-1	10X	1215	706	740743	B	1	7.3251	12	12
AACGTTGTCAACACTG-1	10X	4597	1553	740743	B	1	3.89384	16	16
AACGTTGTCAGTTTGG-1	10X	7310	1993	740743	B	1	4.14501	14	14
AACGTTGTCATGTGGT-1	10X	1406	895	740743	B	1	4.62304	11	11
AACGTTGTCCTCATTA-1	10X	2216	769	740743	B	1	6.00181	12	12
AACGTTGTCTGTCTCG-1	10X	3634	1436	740743	B	1	2.36654	4	4
AACTCAGAGAAACGCC-1	10X	1308	677	740743	B	1	5.9633	5	5
AACTCAGAGACACGAC-1	10X	3893	1286	740743	B	1	2.69715	0	0
AACTCAGAGACAGACC-1	10X	5874	1563	740743	B	1	3.43888	10	10
AACTCAGAGACCTTTG-1	10X	3732	1252	740743	B	1	1.7149	0	0
AACTCAGAGATCGATA-1	10X	6544	1801	740743	B	1	2.76589	19	19
AACTCAGAGCTAAACA-1	10X	3012	1319	740743	B	1	2.22444	17	17
AACTCAGAGGTTCCTA-1	10X	1622	669	740743	B	1	4.87053	0	0
AACTCAGCAAGAGTCG-1	10X	4970	1428	740743	B	1	1.85111	0	0
AACTCAGCAATAACGA-1	10X	6541	2069	740743	B	1	3.31754	14	14
AACTCAGCAGCGAACA-1	10X	4129	1273	740743	B	1	3.1969	0	0
AACTCAGCAGGTTTCA-1	10X	4435	1514	740743	B	1	1.96167	0	0
AACTCAGCAGTCGATT-1	10X	867	530	740743	B	1	7.26644	11	11
AACTCAGGTGATGCCC-1	10X	5997	1757	740743	B	1	1.63415	15	15
AACTCAGGTGCCTGTG-1	10X	4847	1584	740743	B	1	3.28038	1	1
AACTCAGGTTCTGTTT-1	10X	4578	1423	740743	B	1	1.87855	7	7
AACTCAGTCGACAGCC-1	10X	537	344	740743	B	1	8.37989	12	12
AACTCAGTCGGCGCAT-1	10X	677	483	740743	B	1	8.12408	11	11
AACTCCCAGATGCCAG-1	10X	3877	1262	740743	B	1	1.31545	0	0
AACTCCCAGCGCCTTG-1	10X	1046	642	740743	B	1	2.39006	0	0
AACTCCCAGTTGAGAT-1	10X	3928	1169	740743	B	1	1.85845	7	7
AACTCCCCAAATCCGT-1	10X	1912	877	740743	B	1	3.76569	4	4
AACTCCCCAAGCTGAG-1	10X	1693	824	740743	B	1	2.77614	5	5
AACTCCCCACGGATAG-1	10X	826	525	740743	B	1	8.23245	11	11
AACTCCCCAGACAGGT-1	10X	637	394	740743	B	1	7.37834	12	12
AACTCCCCAGGGAGAG-1	10X	2622	889	740743	B	1	1.14416	0	0
AACTCCCCATGCAACT-1	10X	542	347	740743	B	1	7.19557	11	11
AACTCCCCATGGGACA-1	10X	1588	632	740743	B	1	1.38539	18	18
AACTCCCGTAAGAGGA-1	10X	666	372	740743	B	1	5.25526	11	11
AACTCCCGTACCTACA-1	10X	1127	566	740743	B	1	9.76043	13	13
AACTCCCGTCAGTGGA-1	10X	871	609	740743	B	1	6.42939	11	11
AACTCCCGTCTCACCT-1	10X	3633	1209	740743	B	1	1.624	10	10
AACTCCCGTCTTGTCC-1	10X	3476	1055	740743	B	1	2.04258	0	0
AACTCCCGTTCAGCGC-1	10X	1861	970	740743	B	1	8.59753	4	4
AACTCCCTCACGATGT-1	10X	5731	1626	740743	B	1	2.16367	0	0
AACTCCCTCCCAACGG-1	10X	2850	875	740743	B	1	5.01754	17	17
AACTCCCTCTATGTGG-1	10X	2002	959	740743	B	1	4.24575	2	2
AACTCCCTCTGGTGTA-1	10X	5331	1433	740743	B	1	2.5136	7	7
AACTCTTAGATCCTGT-1	10X	1748	928	740743	B	1	6.40732	8	8
AACTCTTAGATGTGGC-1	10X	3155	1171	740743	B	1	3.51823	0	0
AACTCTTAGGACCACA-1	10X	3476	1401	740743	B	1	3.91254	4	4
AACTCTTAGGCATGTG-1	10X	4620	1321	740743	B	1	1.32035	0	0
AACTCTTAGGTACTCT-1	10X	2623	1066	740743	B	1	3.35494	12	12
AACTCTTAGTACCGGA-1	10X	3518	1156	740743	B	1	1.70551	7	7
AACTCTTAGTCCGGTC-1	10X	4175	1113	740743	B	1	2.03593	0	0
AACTCTTCAAGTCTAC-1	10X	2747	1193	740743	B	1	2.2206	4	4
AACTCTTCACAACGCC-1	10X	3085	1065	740743	B	1	3.72771	12	12
AACTCTTCATACGCTA-1	10X	3435	1285	740743	B	1	1.01892	7	7
AACTCTTCATCAGTCA-1	10X	855	538	740743	B	1	8.18713	11	11
AACTCTTGTAAACCTC-1	10X	6205	1804	740743	B	1	3.98066	10	10
AACTCTTGTAGGCATG-1	10X	5704	1543	740743	B	1	1.10449	0	0
AACTCTTGTCCAGTAT-1	10X	2885	1262	740743	B	1	2.56499	2	2
AACTCTTGTCTCCCTA-1	10X	4930	1390	740743	B	1	2.83976	0	0
AACTCTTGTGTCAATC-1	10X	4699	1576	740743	B	1	2.83039	0	0
AACTCTTGTTCCACGG-1	10X	7798	2226	740743	B	1	3.75737	26	26
AACTCTTGTTCTGAAC-1	10X	3742	1190	740743	B	1	1.54997	0	0
AACTCTTGTTGTCGCG-1	10X	1786	657	740743	B	1	6.66293	12	12
AACTCTTTCAAAGTAG-1	10X	6551	2104	740743	B	1	3.23615	1	1
AACTCTTTCAGCTCGG-1	10X	3992	1192	740743	B	1	2.17936	0	0
AACTCTTTCCTACAGA-1	10X	5172	1583	740743	B	1	2.5522	7	7
AACTCTTTCGGTCCGA-1	10X	585	435	740743	B	1	5.98291	11	11
AACTCTTTCGTGGGAA-1	10X	6997	2294	740743	B	1	3.90167	4	4
AACTCTTTCTATGTGG-1	10X	2588	1218	740743	B	1	4.82998	2	2
AACTCTTTCTGCGACG-1	10X	2005	830	740743	B	1	1.69576	6	6
AACTCTTTCTTCGGTC-1	10X	4676	1347	740743	B	1	2.20274	0	0
AACTGGTAGGACAGAA-1	10X	2521	1166	740743	B	1	2.02301	5	5
AACTGGTAGGCCCGTT-1	10X	1681	847	740743	B	1	5.47293	4	4
AACTGGTAGTCATGCT-1	10X	3079	1347	740743	B	1	0.584605	5	5
AACTGGTAGTCGATAA-1	10X	3992	1472	740743	B	1	2.42986	6	6
AACTGGTAGTCGCCGT-1	10X	3983	1212	740743	B	1	1.15491	0	0
AACTGGTAGTGGTAAT-1	10X	3752	1195	740743	B	1	1.33262	3	3
AACTGGTCAACTGCTA-1	10X	5331	1637	740743	B	1	1.38811	7	7
AACTGGTCAAGTCTAC-1	10X	5513	1658	740743	B	1	0.870669	10	10
AACTGGTCAATGGAGC-1	10X	5403	1674	740743	B	1	1.18453	3	3
AACTGGTCACGGTGTC-1	10X	1743	692	740743	B	1	6.0241	10	10
AACTGGTCAGCTGCTG-1	10X	2459	1040	740743	B	1	3.33469	4	4
AACTGGTCAGTACACT-1	10X	10719	2839	740743	B	1	2.59353	2	2
AACTGGTGTAAGGGAA-1	10X	4416	1256	740743	B	1	2.76268	7	7
AACTGGTGTCAGAAGC-1	10X	3842	1139	740743	B	1	1.87402	0	0
AACTGGTGTCGCGAAA-1	10X	2158	953	740743	B	1	3.56812	2	2
AACTGGTGTCTTGTCC-1	10X	1161	610	740743	B	1	7.57967	3	3
AACTGGTTCAGTTCGA-1	10X	6060	1759	740743	B	1	2.85479	14	14
AACTGGTTCCGCGTTT-1	10X	4630	1199	740743	B	1	0.950324	7	7
AACTGGTTCCTATTCA-1	10X	3527	1515	740743	B	1	2.12645	5	5
AACTTTCAGCTGAAAT-1	10X	4338	1329	740743	B	1	1.6367	0	0
AACTTTCAGCTGGAAC-1	10X	1305	658	740743	B	1	7.27969	12	12
AACTTTCAGGCCCTCA-1	10X	2714	1086	740743	B	1	2.17391	2	2
AACTTTCAGTTACCCA-1	10X	4657	1280	740743	B	1	1.22396	7	7
AACTTTCCAATAAGCA-1	10X	3795	1401	740743	B	1	3.05665	7	7
AACTTTCCATTCACTT-1	10X	2157	965	740743	B	1	3.84794	2	2
AACTTTCGTCCGACGT-1	10X	2976	1244	740743	B	1	1.98253	5	5
AACTTTCGTGAGTGAC-1	10X	1183	697	740743	B	1	9.46746	11	11
AACTTTCGTGCAACTT-1	10X	2193	885	740743	B	1	4.83356	12	12
AACTTTCGTTACGCGC-1	10X	3245	1289	740743	B	1	3.20493	6	6
AACTTTCGTTACTGAC-1	10X	5173	1807	740743	B	1	5.52871	16	16
AACTTTCTCCTGCCAT-1	10X	2835	1211	740743	B	1	3.24515	2	2
AACTTTCTCGTTACAG-1	10X	5096	1451	740743	B	1	2.94349	0	0
AACTTTCTCTCGTTTA-1	10X	8673	2219	740743	B	1	3.33218	3	3
AACTTTCTCTGCGACG-1	10X	2495	760	740743	B	1	1.64329	7	7
AAGACCTAGAGTAATC-1	10X	16932	3562	740743	B	1	2.60454	19	19
AAGACCTAGAGTGAGA-1	10X	4124	1432	740743	B	1	2.76431	3	3
AAGACCTAGATCCGAG-1	10X	5106	1716	740743	B	1	1.76263	5	5
AAGACCTAGGCTAGCA-1	10X	801	505	740743	B	1	9.23845	12	12
AAGACCTCACGAAAGC-1	10X	2460	1118	740743	B	1	1.50407	5	5
AAGACCTCAGATGAGC-1	10X	4479	1433	740743	B	1	2.58986	0	0
AAGACCTGTAAGAGGA-1	10X	4366	1254	740743	B	1	1.28264	0	0
AAGACCTGTAAGTTCC-1	10X	3642	1197	740743	B	1	1.94948	0	0
AAGACCTGTAGCGCAA-1	10X	3729	1447	740743	B	1	1.63583	6	6
AAGACCTGTGCAGTAG-1	10X	1565	732	740743	B	1	2.10863	4	4
AAGACCTGTGGAAAGA-1	10X	4138	1337	740743	B	1	1.18415	0	0
AAGACCTGTTATCCGA-1	10X	3351	1308	740743	B	1	2.65592	2	2
AAGACCTGTTCTGAAC-1	10X	4402	1266	740743	B	1	2.27169	7	7
AAGACCTTCCAAGTAC-1	10X	2535	841	740743	B	1	2.87968	12	12
AAGACCTTCGCTAGCG-1	10X	1946	983	740743	B	1	3.08325	4	4
AAGACCTTCGGCGGTT-1	10X	2352	1042	740743	B	1	2.80612	1	1
AAGACCTTCGTAGGAG-1	10X	4593	1874	740743	B	1	2.04659	5	5
AAGACCTTCGTCTGAA-1	10X	3404	1360	740743	B	1	2.76146	2	2
AAGACCTTCTGCAGTA-1	10X	4265	1420	740743	B	1	2.71981	7	7
AAGACCTTCTGTCAAG-1	10X	4769	1487	740743	B	1	2.3485	6	6
AAGCCGCAGATAGCAT-1	10X	3459	1156	740743	B	1	2.77537	0	0
AAGCCGCAGCCCAATT-1	10X	3674	1509	740743	B	1	3.34785	4	4
AAGCCGCAGCGTTTAC-1	10X	3776	1207	740743	B	1	2.25106	0	0
AAGCCGCAGGCTCTTA-1	10X	632	410	740743	B	1	0.474684	11	11
AAGCCGCAGTGTCCAT-1	10X	4096	1171	740743	B	1	1.95312	0	0
AAGCCGCCAATAACGA-1	10X	7473	2113	740743	B	1	0.950087	24	24
AAGCCGCCAATGGAAT-1	10X	3272	1109	740743	B	1	2.78117	0	0
AAGCCGCCAGTGACAG-1	10X	1042	575	740743	B	1	1.82342	5	5
AAGCCGCGTACCGGCT-1	10X	3299	1128	740743	B	1	3.57684	16	16
AAGCCGCGTCTAGTCA-1	10X	4488	1622	740743	B	1	5.50357	16	16
AAGCCGCGTGTAATGA-1	10X	2078	690	740743	B	1	3.51299	12	12
AAGCCGCGTTAGATGA-1	10X	543	356	740743	B	1	5.89319	11	11
AAGCCGCTCACTTCAT-1	10X	4916	1560	740743	B	1	2.01383	3	3
AAGCCGCTCGAATGGG-1	10X	1653	953	740743	B	1	9.92136	11	11
AAGCCGCTCGCTGATA-1	10X	4099	1285	740743	B	1	2.26885	3	3
AAGCCGCTCGTCCAGG-1	10X	5919	1382	740743	B	1	0.99679	7	7
AAGCCGCTCTCTGCTG-1	10X	4301	1326	740743	B	1	1.58103	0	0
AAGCCGCTCTGAGGGA-1	10X	625	427	740743	B	1	8.32	11	11
AAGCCGCTCTGCCAGG-1	10X	1567	763	740743	B	1	2.87173	12	12
AAGCCGCTCTGTGCAA-1	10X	4003	1187	740743	B	1	1.42393	10	10
AAGCCGCTCTTTAGGG-1	10X	6200	1585	740743	B	1	3.06452	3	3
AAGGAGCAGATATACG-1	10X	4661	1518	740743	B	1	3.38983	7	7
AAGGAGCAGATCCCAT-1	10X	1416	628	740743	B	1	5.5791	6	6
AAGGAGCAGCCGGTAA-1	10X	6483	1480	740743	B	1	3.31637	0	0
AAGGAGCAGGGCTCTC-1	10X	3080	1275	740743	B	1	2.66234	2	2
AAGGAGCAGGTCGGAT-1	10X	4171	1332	740743	B	1	1.82211	15	15
AAGGAGCAGTACATGA-1	10X	11376	2651	740743	B	1	0.835091	19	19
AAGGAGCCAATGCCAT-1	10X	3778	1371	740743	B	1	3.22922	3	3
AAGGAGCCACATCTTT-1	10X	1515	762	740743	B	1	4.0264	4	4
AAGGAGCCAGAGTGTG-1	10X	3692	1130	740743	B	1	2.84399	0	0
AAGGAGCCAGTCAGAG-1	10X	2035	897	740743	B	1	1.62162	5	5
AAGGAGCCATCTGGTA-1	10X	3079	1087	740743	B	1	2.27347	7	7
AAGGAGCGTACCATCA-1	10X	2572	1094	740743	B	1	2.72162	5	5
AAGGAGCGTAGGACAC-1	10X	1436	705	740743	B	1	0.139276	5	5
AAGGAGCGTCACCCAG-1	10X	2182	772	740743	B	1	1.69569	0	0
AAGGAGCGTCTAACGT-1	10X	1185	498	740743	B	1	2.61603	0	0
AAGGAGCGTGGCGAAT-1	10X	6704	1718	740743	B	1	2.77446	0	0
AAGGAGCGTTATCGGT-1	10X	2499	1196	740743	B	1	2.36094	4	4
AAGGAGCTCGTTGCCT-1	10X	2848	787	740743	B	1	2.70365	0	0
AAGGAGCTCTGCCAGG-1	10X	10459	2698	740743	B	1	1.8453	21	21
AAGGCAGAGACCCACC-1	10X	3501	1119	740743	B	1	2.99914	0	0
AAGGCAGAGGATGGAA-1	10X	3262	1016	740743	B	1	2.57511	3	3
AAGGCAGAGTCAATAG-1	10X	2104	977	740743	B	1	6.84411	4	4
AAGGCAGAGTGTCCCG-1	10X	5962	1539	740743	B	1	1.81147	7	7
AAGGCAGCACAGGAGT-1	10X	3089	1250	740743	B	1	2.58983	6	6
AAGGCAGCACATTCGA-1	10X	3419	1227	740743	B	1	0.380228	0	0
AAGGCAGCACCATCCT-1	10X	2542	820	740743	B	1	1.84894	0	0
AAGGCAGCAGAGTGTG-1	10X	4247	1473	740743	B	1	1.67177	3	3
AAGGCAGCAGGAATCG-1	10X	622	413	740743	B	1	5.14469	12	12
AAGGCAGCATCAGTAC-1	10X	1879	749	740743	B	1	3.88505	0	0
AAGGCAGGTAAAGTCA-1	10X	2918	1130	740743	B	1	3.05003	2	2
AAGGCAGGTAATCACC-1	10X	6643	1992	740743	B	1	1.88168	5	5
AAGGCAGGTAGTGAAT-1	10X	2105	1005	740743	B	1	4.08551	4	4
AAGGCAGGTATAAACG-1	10X	653	461	740743	B	1	1.37825	11	11
AAGGCAGGTGCACCAC-1	10X	5556	1554	740743	B	1	2.98776	7	7
AAGGCAGGTGTGACGA-1	10X	3867	1206	740743	B	1	1.52573	0	0
AAGGCAGGTTCACGGC-1	10X	4615	1266	740743	B	1	3.35861	3	3
AAGGCAGGTTTGTGTG-1	10X	2716	945	740743	B	1	4.97054	0	0
AAGGCAGTCAAACCAC-1	10X	2532	984	740743	B	1	1.69826	0	0
AAGGCAGTCAAGGCTT-1	10X	3794	1201	740743	B	1	1.50237	0	0
AAGGCAGTCAGAGCTT-1	10X	4082	1120	740743	B	1	0.808427	7	7
AAGGCAGTCCCAGGTG-1	10X	2776	1061	740743	B	1	1.83718	3	3
AAGGCAGTCGCAAACT-1	10X	4942	1359	740743	B	1	1.3962	7	7
AAGGCAGTCGCACTCT-1	10X	1663	617	740743	B	1	3.42754	12	12
AAGGCAGTCGGCCGAT-1	10X	3274	1036	740743	B	1	0.885767	0	0
AAGGCAGTCGTGGTCG-1	10X	2265	753	740743	B	1	2.20751	3	3
AAGGCAGTCTAACTGG-1	10X	5327	1406	740743	B	1	1.25774	0	0
AAGGCAGTCTCAAGTG-1	10X	8341	1981	740743	B	1	3.18907	0	0
AAGGCAGTCTGTGCAA-1	10X	5289	1665	740743	B	1	3.10078	3	3
AAGGCAGTCTTTCCTC-1	10X	4085	1259	740743	B	1	2.22766	0	0
AAGGTTCAGCCCTAAT-1	10X	3247	1031	740743	B	1	2.12504	0	0
AAGGTTCAGGCACATG-1	10X	2904	977	740743	B	1	1.41185	3	3
AAGGTTCAGTCGATAA-1	10X	4904	1420	740743	B	1	1.4478	7	7
AAGGTTCCACTCGACG-1	10X	624	455	740743	B	1	9.61538	11	11
AAGGTTCCAGCGATCC-1	10X	1449	587	740743	B	1	5.10697	8	8
AAGGTTCCAGTCCTTC-1	10X	2871	879	740743	B	1	1.88088	0	0
AAGGTTCCATCGACGC-1	10X	3337	1072	740743	B	1	1.76806	0	0
AAGGTTCCATGCCTAA-1	10X	1882	812	740743	B	1	1.54091	0	0
AAGGTTCGTCGAAAGC-1	10X	4088	1400	740743	B	1	3.15558	0	0
AAGGTTCTCATAGCAC-1	10X	3970	1208	740743	B	1	3.22418	0	0
AAGGTTCTCTGATTCT-1	10X	6567	1780	740743	B	1	1.67504	3	3
AAGTCTGAGAAACCTA-1	10X	3464	1323	740743	B	1	7.96767	13	13
AAGTCTGAGCAGCCTC-1	10X	3436	1069	740743	B	1	5.617	6	6
AAGTCTGAGCGATATA-1	10X	2298	1015	740743	B	1	2.87206	5	5
AAGTCTGAGCGATGAC-1	10X	4668	1668	740743	B	1	1.7138	4	4
AAGTCTGAGGGATCTG-1	10X	4267	1308	740743	B	1	3.25756	0	0
AAGTCTGAGGGTCGAT-1	10X	3452	1144	740743	B	1	1.36153	0	0
AAGTCTGAGTCTCCTC-1	10X	1152	571	740743	B	1	5.98958	12	12
AAGTCTGAGTGGGTTG-1	10X	2368	932	740743	B	1	1.5625	5	5
AAGTCTGAGTTCGCGC-1	10X	3626	1271	740743	B	1	1.59956	7	7
AAGTCTGAGTTGAGTA-1	10X	6792	2293	740743	B	1	1.54594	3	3
AAGTCTGAGTTGTAGA-1	10X	3162	1139	740743	B	1	4.26945	2	2
AAGTCTGCAAAGTGCG-1	10X	1731	862	740743	B	1	1.84864	5	5
AAGTCTGCAGACAAGC-1	10X	3833	1143	740743	B	1	3.52205	6	6
AAGTCTGCATTAACCG-1	10X	1123	620	740743	B	1	8.99377	12	12
AAGTCTGGTAAGAGAG-1	10X	4346	1184	740743	B	1	2.18592	0	0
AAGTCTGGTACTTAGC-1	10X	4115	1227	740743	B	1	1.65249	0	0
AAGTCTGGTCCGTGAC-1	10X	2742	1081	740743	B	1	1.89643	16	16
AAGTCTGGTCTTGCGG-1	10X	2610	935	740743	B	1	1.30268	0	0
AAGTCTGGTGTGACGA-1	10X	3216	1050	740743	B	1	3.29602	0	0
AAGTCTGGTTGATTCG-1	10X	1062	620	740743	B	1	8.09793	12	12
AAGTCTGTCAAGGCTT-1	10X	969	531	740743	B	1	5.05676	12	12
AAGTCTGTCATATCGG-1	10X	4280	1365	740743	B	1	1.98598	0	0
AAGTCTGTCGAACGGA-1	10X	3844	1167	740743	B	1	2.13319	0	0
AAGTCTGTCGAGCCCA-1	10X	2378	686	740743	B	1	4.54163	10	10
AAGTCTGTCTTAACCT-1	10X	3757	1177	740743	B	1	2.15598	3	3
AATCCAGAGACAGACC-1	10X	3671	1391	740743	B	1	2.64233	2	2
AATCCAGAGAGGACGG-1	10X	3392	1100	740743	B	1	3.33137	16	16
AATCCAGAGATAGGAG-1	10X	4982	1375	740743	B	1	2.24809	7	7
AATCCAGAGATTACCC-1	10X	2381	768	740743	B	1	4.66191	0	0
AATCCAGAGCCAACAG-1	10X	823	494	740743	B	1	9.84204	12	12
AATCCAGAGCGATAGC-1	10X	3593	1123	740743	B	1	2.03173	0	0
AATCCAGAGTTAGGTA-1	10X	3366	1174	740743	B	1	1.21806	0	0
AATCCAGAGTTGCAGG-1	10X	3801	1246	740743	B	1	1.31544	0	0
AATCCAGCAACAACCT-1	10X	3922	1179	740743	B	1	3.21265	0	0
AATCCAGCAAGTAATG-1	10X	1710	972	740743	B	1	4.79532	12	12
AATCCAGCACGAAGCA-1	10X	2146	1041	740743	B	1	2.98229	4	4
AATCCAGCACGGACAA-1	10X	8371	2575	740743	B	1	3.77494	15	15
AATCCAGCAGCTGTTA-1	10X	4168	1507	740743	B	1	2.35125	16	16
AATCCAGCATACTCTT-1	10X	3034	1517	740743	B	1	2.43902	4	4
AATCCAGCATCGGTTA-1	10X	2888	1227	740743	B	1	1.90443	5	5
AATCCAGCATGCCACG-1	10X	4456	1294	740743	B	1	3.02962	7	7
AATCCAGGTAAACGCG-1	10X	1241	539	740743	B	1	6.60757	12	12
AATCCAGGTAAGAGAG-1	10X	2905	1227	740743	B	1	2.0654	5	5
AATCCAGGTAGAGGAA-1	10X	4290	1251	740743	B	1	1.70163	0	0
AATCCAGGTCGTGGCT-1	10X	15992	2552	740743	B	1	3.14532	25	25
AATCCAGGTCTCACCT-1	10X	4651	1475	740743	B	1	2.10707	0	0
AATCCAGGTCTCTTAT-1	10X	3953	1282	740743	B	1	2.09967	0	0
AATCCAGGTGCGATAG-1	10X	4560	1473	740743	B	1	2.32456	0	0
AATCCAGGTGTCAATC-1	10X	4525	1473	740743	B	1	2.60773	7	7
AATCCAGGTGTGGTTT-1	10X	3493	999	740743	B	1	2.08989	0	0
AATCCAGGTGTTGAGG-1	10X	3598	1077	740743	B	1	1.30628	0	0
AATCCAGGTTCTGGTA-1	10X	4169	1231	740743	B	1	1.0794	0	0
AATCCAGGTTGCGTTA-1	10X	4606	1359	740743	B	1	1.36778	7	7
AATCCAGTCACAGTAC-1	10X	3566	1114	740743	B	1	4.85137	10	10
AATCCAGTCACATACG-1	10X	3849	1456	740743	B	1	1.66277	17	17
AATCCAGTCACGCGGT-1	10X	4587	1339	740743	B	1	1.54785	0	0
AATCCAGTCCAAACAC-1	10X	2723	1121	740743	B	1	4.00294	6	6
AATCGGTAGGAATGGA-1	10X	4219	1294	740743	B	1	2.1095	7	7
AATCGGTAGGACACCA-1	10X	3837	1271	740743	B	1	1.77222	0	0
AATCGGTAGGATGGTC-1	10X	2250	786	740743	B	1	3.6	3	3
AATCGGTCAACAACCT-1	10X	6586	2255	740743	B	1	2.68752	4	4
AATCGGTCAACACCTA-1	10X	3542	1096	740743	B	1	1.52456	0	0
AATCGGTCAATGACCT-1	10X	2849	1203	740743	B	1	2.0709	5	5
AATCGGTCACCACCAG-1	10X	3182	1355	740743	B	1	2.85984	4	4
AATCGGTCACCCTATC-1	10X	2434	763	740743	B	1	0.739523	3	3
AATCGGTCACCTCGTT-1	10X	2665	1259	740743	B	1	3.60225	4	4
AATCGGTCAGAGCCAA-1	10X	2254	1118	740743	B	1	2.48447	5	5
AATCGGTCAGCTGGCT-1	10X	5517	2109	740743	B	1	5.78213	13	13
AATCGGTCAGCTGTTA-1	10X	3544	1368	740743	B	1	1.97517	3	3
AATCGGTCATACCATG-1	10X	1753	943	740743	B	1	3.47975	4	4
AATCGGTCATATGGTC-1	10X	3390	1162	740743	B	1	2.92035	6	6
AATCGGTCATGCCACG-1	10X	5417	1389	740743	B	1	2.63984	0	0
AATCGGTCATTGTGCA-1	10X	4436	1289	740743	B	1	2.14157	16	16
AATCGGTGTAGCTGCC-1	10X	4110	1177	740743	B	1	2.23844	0	0
AATCGGTGTATATCCG-1	10X	4254	1386	740743	B	1	3.00893	0	0
AATCGGTGTCAGGACA-1	10X	2800	1228	740743	B	1	6.25	1	1
AATCGGTGTCATGCCG-1	10X	4453	1387	740743	B	1	3.50326	0	0
AATCGGTGTTTAGCTG-1	10X	3239	1319	740743	B	1	1.42019	5	5
AATCGGTTCAACGGGA-1	10X	2528	1119	740743	B	1	3.28323	2	2
AATCGGTTCACTCCTG-1	10X	3824	1139	740743	B	1	1.33368	0	0
AATCGGTTCATCTGCC-1	10X	5951	1446	740743	B	1	2.35255	3	3
AATCGGTTCCGCTGTT-1	10X	2296	786	740743	B	1	2.30836	14	14
AATCGGTTCGCGCCAA-1	10X	3388	934	740743	B	1	2.53837	0	0
ACACCAAAGATATGCA-1	10X	3260	1169	740743	B	1	2.91411	7	7
ACACCAAAGATCACGG-1	10X	5145	1481	740743	B	1	1.98251	3	3
ACACCAAAGATGTTAG-1	10X	2503	1064	740743	B	1	3.27607	7	7
ACACCAAAGATTACCC-1	10X	3277	1330	740743	B	1	3.72292	2	2
ACACCAAAGGCAGGTT-1	10X	4995	1405	740743	B	1	2.1021	3	3
ACACCAAAGGCATGGT-1	10X	3304	1247	740743	B	1	3.99516	2	2
ACACCAAAGGGATCTG-1	10X	2696	1268	740743	B	1	2.96736	4	4
ACACCAAAGTCAATAG-1	10X	3986	1321	740743	B	1	2.08229	0	0
ACACCAAAGTGGCACA-1	10X	551	355	740743	B	1	7.44102	11	11
ACACCAACAAACGCGA-1	10X	2735	1273	740743	B	1	3.29068	4	4
ACACCAACAAGCTGGA-1	10X	10197	2412	740743	B	1	2.60861	7	7
ACACCAACAAGTCTGT-1	10X	1106	712	740743	B	1	6.2387	11	11
ACACCAACACAGACAG-1	10X	1475	698	740743	B	1	5.69492	12	12
ACACCAACATACAGCT-1	10X	894	616	740743	B	1	0.782998	11	11
ACACCAACATTGCGGC-1	10X	765	499	740743	B	1	9.41176	11	11
ACACCAAGTATAAACG-1	10X	3116	1200	740743	B	1	4.01155	7	7
ACACCAAGTCAAGCGA-1	10X	3631	1079	740743	B	1	1.6249	7	7
ACACCAAGTCATTAGC-1	10X	612	385	740743	B	1	6.69935	11	11
ACACCAAGTCTCTCTG-1	10X	4838	1624	740743	B	1	2.0463	7	7
ACACCAAGTCTTCAAG-1	10X	1595	895	740743	B	1	5.64263	4	4
ACACCAAGTGAAGGCT-1	10X	3723	1336	740743	B	1	2.06822	2	2
ACACCAAGTGGCCCTA-1	10X	2793	883	740743	B	1	2.57787	7	7
ACACCAAGTGTGAAAT-1	10X	5448	1697	740743	B	1	2.62482	16	16
ACACCAAGTTTAAGCC-1	10X	3998	1206	740743	B	1	3.35168	7	7
ACACCAATCCGGGTGT-1	10X	638	360	740743	B	1	9.40439	11	11
ACACCAATCGGTTAAC-1	10X	775	535	740743	B	1	9.16129	11	11
ACACCAATCTGGTGTA-1	10X	4516	1411	740743	B	1	1.41718	0	0
ACACCCTAGAAGGGTA-1	10X	3310	1053	740743	B	1	2.6284	0	0
ACACCCTAGAGACTTA-1	10X	3721	1697	740743	B	1	6.34238	5	5
ACACCCTAGCGGCTTC-1	10X	964	499	740743	B	1	9.3361	12	12
ACACCCTAGGTTCCTA-1	10X	887	573	740743	B	1	8.34273	11	11
ACACCCTAGTAATCCC-1	10X	3957	1312	740743	B	1	1.94592	0	0
ACACCCTAGTGAATTG-1	10X	1058	635	740743	B	1	9.54631	11	11
ACACCCTCACACTGCG-1	10X	1444	816	740743	B	1	2.07756	2	2
ACACCCTCAGAAGCAC-1	10X	4787	1514	740743	B	1	2.73658	0	0
ACACCCTCAGCTGCTG-1	10X	725	509	740743	B	1	4.96552	11	11
ACACCCTCAGTGAGTG-1	10X	6314	2031	740743	B	1	2.45486	13	13
ACACCCTCATCCCACT-1	10X	695	464	740743	B	1	3.88489	11	11
ACACCCTCATCCGGGT-1	10X	2588	1224	740743	B	1	1.62287	5	5
ACACCCTCATGGTAGG-1	10X	7056	1725	740743	B	1	1.67234	0	0
ACACCCTGTAAGGGCT-1	10X	3868	1169	740743	B	1	2.68873	0	0
ACACCCTGTAGCGATG-1	10X	2416	933	740743	B	1	1.73841	0	0
ACACCCTGTGGTCCGT-1	10X	671	472	740743	B	1	9.38897	11	11
ACACCCTGTGTGGCTC-1	10X	3150	964	740743	B	1	3.46032	0	0
ACACCCTGTTAGATGA-1	10X	4078	1524	740743	B	1	1.9127	7	7
ACACCCTTCAACACCA-1	10X	4864	1464	740743	B	1	2.63158	7	7
ACACCCTTCATCGCTC-1	10X	3928	1127	740743	B	1	1.85845	0	0
ACACCCTTCCGGCACA-1	10X	1112	645	740743	B	1	7.82374	11	11
ACACCCTTCCGTACAA-1	10X	4756	1572	740743	B	1	2.46005	7	7
ACACCCTTCCGTAGGC-1	10X	4862	1305	740743	B	1	1.87166	7	7
ACACCCTTCGGCTACG-1	10X	3115	995	740743	B	1	2.79294	3	3
ACACCCTTCGGTGTCG-1	10X	3711	1492	740743	B	1	2.31743	5	5
ACACCGGAGCAGACTG-1	10X	2613	1148	740743	B	1	2.41102	4	4
ACACCGGAGGTCGGAT-1	10X	1750	737	740743	B	1	2.91429	12	12
ACACCGGAGTCGCCGT-1	10X	3630	1196	740743	B	1	1.81818	0	0
ACACCGGAGTGCCATT-1	10X	2308	1036	740743	B	1	3.07626	4	4
ACACCGGCAAGCGAGT-1	10X	4550	1381	740743	B	1	5.40659	20	20
ACACCGGCACATTAGC-1	10X	4246	1280	740743	B	1	1.97833	10	10
ACACCGGCACCACGTG-1	10X	2203	865	740743	B	1	2.4966	0	0
ACACCGGCACCCATTC-1	10X	3531	924	740743	B	1	1.47267	0	0
ACACCGGGTACTTCTT-1	10X	4228	1324	740743	B	1	1.44276	0	0
ACACCGGGTATGAATG-1	10X	4088	1125	740743	B	1	5.08806	0	0
ACACCGGGTCCGCTGA-1	10X	3031	1075	740743	B	1	2.07852	6	6
ACACCGGGTCCTGCTT-1	10X	3577	1296	740743	B	1	3.80207	6	6
ACACCGGGTCTAGAGG-1	10X	3821	1194	740743	B	1	1.93667	0	0
ACACCGGGTCTCACCT-1	10X	14030	2397	740743	B	1	1.69636	25	25
ACACCGGGTGGTAACG-1	10X	2995	1274	740743	B	1	3.20534	2	2
ACACCGGGTGTCAATC-1	10X	748	493	740743	B	1	8.15508	11	11
ACACCGGGTTAAGATG-1	10X	672	501	740743	B	1	9.52381	28	28
ACACCGGGTTAGTGGG-1	10X	1425	572	740743	B	1	1.96491	0	0
ACACCGGGTTCAGTAC-1	10X	3403	1032	740743	B	1	1.73376	0	0
ACACCGGTCAAACCGT-1	10X	5321	1548	740743	B	1	0.97726	0	0
ACACCGGTCGTGGACC-1	10X	3137	927	740743	B	1	2.07204	0	0
ACACCGGTCTGCTGTC-1	10X	4790	1315	740743	B	1	1.89979	10	10
ACACTGAAGGCGACAT-1	10X	8358	2079	740743	B	1	1.25628	0	0
ACACTGAAGTCCCACG-1	10X	4016	1150	740743	B	1	3.21215	0	0
ACACTGAAGTCTTGCA-1	10X	5008	1356	740743	B	1	2.9353	7	7
ACACTGACAAACGTGG-1	10X	6045	1662	740743	B	1	2.51447	7	7
ACACTGACAAGTTCTG-1	10X	4491	1691	740743	B	1	2.69428	6	6
ACACTGACACCTGGTG-1	10X	4192	1089	740743	B	1	1.40744	0	0
ACACTGAGTACAGCAG-1	10X	5300	1541	740743	B	1	2.41509	0	0
ACACTGAGTACGCTGC-1	10X	2507	841	740743	B	1	1.27643	0	0
ACACTGAGTATCGCAT-1	10X	2119	1069	740743	B	1	2.87872	5	5
ACACTGAGTATGCTTG-1	10X	4540	1508	740743	B	1	2.04846	0	0
ACACTGAGTTCAGCGC-1	10X	3886	1290	740743	B	1	2.90787	9	9
ACACTGATCCTTAATC-1	10X	4830	1436	740743	B	1	3.83023	7	7
ACACTGATCGGCGCAT-1	10X	3108	1158	740743	B	1	1.64093	7	7
ACACTGATCGTTGACA-1	10X	4860	1216	740743	B	1	1.79012	7	7
ACACTGATCTAACTTC-1	10X	4657	1390	740743	B	1	1.78226	0	0
ACAGCCGAGAAGGCCT-1	10X	5047	1401	740743	B	1	1.18883	7	7
ACAGCCGAGAGAACAG-1	10X	3070	1363	740743	B	1	1.9544	4	4
ACAGCCGAGAGTGAGA-1	10X	4241	1336	740743	B	1	1.67413	7	7
ACAGCCGAGATCCCAT-1	10X	6181	1487	740743	B	1	2.23265	7	7
ACAGCCGAGATCGATA-1	10X	2680	1110	740743	B	1	3.20896	5	5
ACAGCCGAGGGTCGAT-1	10X	2960	1160	740743	B	1	2.77027	6	6
ACAGCCGAGTGAAGTT-1	10X	813	514	740743	B	1	9.47109	11	11
ACAGCCGAGTTAGGTA-1	10X	4676	1390	740743	B	1	2.65184	0	0
ACAGCCGCAACACCTA-1	10X	5927	1642	740743	B	1	3.34064	7	7
ACAGCCGCAATCAGAA-1	10X	3206	1165	740743	B	1	1.62196	7	7
ACAGCCGCACGTAAGG-1	10X	3364	988	740743	B	1	1.75386	0	0
ACAGCCGCACGTCTCT-1	10X	3824	1120	740743	B	1	1.64749	0	0
ACAGCCGCACTTGGAT-1	10X	4018	1406	740743	B	1	1.89149	0	0
ACAGCCGCATGTTGAC-1	10X	1555	780	740743	B	1	3.60129	12	12
ACAGCCGCATTTCACT-1	10X	4281	1267	740743	B	1	2.26583	0	0
ACAGCCGGTCAACATC-1	10X	4797	1454	740743	B	1	2.14718	7	7
ACAGCCGGTCCGAAGA-1	10X	2361	1034	740743	B	1	2.79543	4	4
ACAGCCGGTCGGCATC-1	10X	12750	3166	740743	B	1	3.03529	19	19
ACAGCCGGTGAAGGCT-1	10X	2748	1154	740743	B	1	2.43814	2	2
ACAGCCGGTGATGTCT-1	10X	2412	1132	740743	B	1	2.8607	5	5
ACAGCCGGTGCTCTTC-1	10X	810	514	740743	B	1	3.45679	11	11
ACAGCCGTCAGCTGGC-1	10X	3995	1724	740743	B	1	2.45307	4	4
ACAGCCGTCAGTACGT-1	10X	3457	1262	740743	B	1	1.85132	0	0
ACAGCCGTCAGTTCGA-1	10X	3588	1091	740743	B	1	1.58863	7	7
ACAGCCGTCCCAACGG-1	10X	3885	1259	740743	B	1	2.3166	0	0
ACAGCCGTCCGCTGTT-1	10X	4201	1682	740743	B	1	3.21352	4	4
ACAGCCGTCGCTGATA-1	10X	1556	713	740743	B	1	8.41902	21	21
ACAGCCGTCTTGTCAT-1	10X	2841	1213	740743	B	1	3.48469	5	5
ACAGCTAAGACGCAAC-1	10X	2650	1127	740743	B	1	3.01887	5	5
ACAGCTAAGAGACTAT-1	10X	5064	1336	740743	B	1	1.77725	7	7
ACAGCTAAGCCAGTAG-1	10X	2391	896	740743	B	1	3.3877	0	0
ACAGCTAAGCTCCCAG-1	10X	4310	1199	740743	B	1	1.55452	10	10
ACAGCTAAGGTGCTAG-1	10X	4664	1380	740743	B	1	2.95883	0	0
ACAGCTAAGTGCTGCC-1	10X	602	408	740743	B	1	6.47841	5	5
ACAGCTACAAAGTGCG-1	10X	820	521	740743	B	1	7.31707	11	11
ACAGCTACAAATTGCC-1	10X	2392	1074	740743	B	1	3.51171	4	4
ACAGCTACAATCTGCA-1	10X	6295	1765	740743	B	1	1.69976	3	3
ACAGCTACACGACTCG-1	10X	4069	1188	740743	B	1	1.69575	0	0
ACAGCTAGTACAGTGG-1	10X	5362	1983	740743	B	1	2.72286	15	15
ACAGCTAGTACGACCC-1	10X	3206	1224	740743	B	1	1.31004	7	7
ACAGCTAGTAGGCATG-1	10X	5451	1988	740743	B	1	3.66905	5	5
ACAGCTAGTATTCGTG-1	10X	3615	1469	740743	B	1	2.13001	2	2
ACAGCTAGTCCTAGCG-1	10X	1779	717	740743	B	1	4.66554	2	2
ACAGCTAGTCTAAACC-1	10X	522	388	740743	B	1	5.17241	11	11
ACAGCTAGTGCACTTA-1	10X	2059	767	740743	B	1	4.41962	2	2
ACAGCTAGTTGATTGC-1	10X	796	453	740743	B	1	6.90955	11	11
ACAGCTAGTTTGTTGG-1	10X	633	424	740743	B	1	5.37125	11	11
ACAGCTATCAAACAAG-1	10X	3219	1185	740743	B	1	1.14943	0	0
ACAGCTATCATAGCAC-1	10X	3730	1372	740743	B	1	1.42091	0	0
ACAGCTATCCACGCAG-1	10X	4030	1368	740743	B	1	5.98015	19	19
ACAGCTATCTACTATC-1	10X	3956	1304	740743	B	1	0.12639	3	3
ACAGCTATCTCACATT-1	10X	3351	1303	740743	B	1	2.62608	8	8
ACAGCTATCTTGTATC-1	10X	3018	1295	740743	B	1	4.30749	2	2
ACATACGAGATCCCAT-1	10X	2521	995	740743	B	1	3.92701	5	5
ACATACGAGCGCCTCA-1	10X	9612	2272	740743	B	1	0.499376	19	19
ACATACGAGCGTAGTG-1	10X	1859	645	740743	B	1	3.22754	10	10
ACATACGAGCTTTGGT-1	10X	2447	1139	740743	B	1	2.94238	5	5
ACATACGAGGAACTGC-1	10X	2042	820	740743	B	1	2.44858	0	0
ACATACGAGGACATTA-1	10X	5421	1496	740743	B	1	1.86312	7	7
ACATACGAGGAGCGTT-1	10X	711	479	740743	B	1	6.75105	11	11
ACATACGAGTGGTCCC-1	10X	6086	1649	740743	B	1	3.28623	10	10
ACATACGAGTTGCAGG-1	10X	5550	1582	740743	B	1	1.24324	7	7
ACATACGCAACTTGAC-1	10X	4347	1317	740743	B	1	0.966184	18	18
ACATACGCAAGCCCAC-1	10X	2259	826	740743	B	1	5.44489	10	10
ACATACGCAAGGGTCA-1	10X	22710	3846	740743	B	1	3.12197	25	25
ACATACGCAAGTACCT-1	10X	5408	1569	740743	B	1	4.08654	0	0
ACATACGCACACCGAC-1	10X	5273	1441	740743	B	1	3.12915	3	3
ACATACGCACCAGCAC-1	10X	2833	1217	740743	B	1	3.38863	4	4
ACATACGCACCAGTTA-1	10X	4141	1183	740743	B	1	2.99445	0	0
ACATACGGTAAATGAC-1	10X	3229	1114	740743	B	1	1.26974	7	7
ACATACGGTACCGCTG-1	10X	5679	1593	740743	B	1	1.25022	0	0
ACATACGGTACTCAAC-1	10X	4386	1374	740743	B	1	2.05198	0	0
ACATACGGTGTGGTTT-1	10X	4270	1066	740743	B	1	2.66979	0	0
ACATACGTCAACGCTA-1	10X	1924	844	740743	B	1	6.60083	12	12
ACATACGTCCCTCAGT-1	10X	4853	1386	740743	B	1	2.18422	0	0
ACATACGTCGATGAGG-1	10X	3050	955	740743	B	1	1.44262	0	0
ACATACGTCTGATACG-1	10X	2853	1147	740743	B	1	4.83701	5	5
ACATACGTCTGGGCCA-1	10X	4429	1256	740743	B	1	2.0998	0	0
ACATCAGAGATAGCAT-1	10X	4030	1522	740743	B	1	3.05211	23	23
ACATCAGAGCTGAAAT-1	10X	4493	1404	740743	B	1	1.51347	0	0
ACATCAGCAATAGAGT-1	10X	3889	1229	740743	B	1	1.85138	0	0
ACATCAGCATACAGCT-1	10X	3964	1535	740743	B	1	1.96771	6	6
ACATCAGCATCCGCGA-1	10X	2389	875	740743	B	1	4.22771	2	2
ACATCAGGTATGAAAC-1	10X	5696	1820	740743	B	1	3.44101	6	6
ACATCAGGTCCAGTAT-1	10X	4204	1210	740743	B	1	2.64034	0	0
ACATCAGGTTGCCTCT-1	10X	5247	1465	740743	B	1	2.78254	0	0
ACATCAGTCATCGGAT-1	10X	3276	1383	740743	B	1	3.11355	5	5
ACATCAGTCCGTCAAA-1	10X	3046	1332	740743	B	1	2.6264	5	5
ACATCAGTCTCCGGTT-1	10X	3772	1162	740743	B	1	2.12089	0	0
ACATCAGTCTCTAGGA-1	10X	3230	1151	740743	B	1	2.0743	7	7
ACATCAGTCTTCATGT-1	10X	4169	1375	740743	B	1	2.44663	10	10
ACATGGTAGAAAGTGG-1	10X	3635	1423	740743	B	1	3.65887	6	6
ACATGGTAGCATGGCA-1	10X	4381	1761	740743	B	1	3.67496	4	4
ACATGGTAGCTGCAAG-1	10X	1143	580	740743	B	1	6.56168	12	12
ACATGGTAGGATGGAA-1	10X	2977	1247	740743	B	1	4.63554	1	1
ACATGGTAGTCAATAG-1	10X	3424	1506	740743	B	1	3.03738	5	5
ACATGGTCAAATTGCC-1	10X	3947	1490	740743	B	1	3.547	9	9
ACATGGTCACTGTCGG-1	10X	580	390	740743	B	1	3.27586	11	11
ACATGGTCAGGTGCCT-1	10X	1049	604	740743	B	1	8.86559	2	2
ACATGGTCATTACGAC-1	10X	1254	798	740743	B	1	6.9378	11	11
ACATGGTGTCGAACAG-1	10X	2920	957	740743	B	1	4.38356	7	7
ACATGGTGTCTCCATC-1	10X	3728	1214	740743	B	1	2.6824	7	7
ACATGGTGTTCACCTC-1	10X	1387	841	740743	B	1	9.66114	6	6
ACATGGTGTTCAGTAC-1	10X	3133	1206	740743	B	1	2.71305	0	0
ACATGGTTCAGAGGTG-1	10X	3791	1413	740743	B	1	2.6642	16	16
ACATGGTTCAGGATCT-1	10X	5024	1343	740743	B	1	0.875796	0	0
ACATGGTTCCAGTAGT-1	10X	3775	1502	740743	B	1	3.39073	16	16
ACATGGTTCTGCAGTA-1	10X	5167	1506	740743	B	1	1.27734	0	0
ACATGGTTCTTAGAGC-1	10X	3111	1078	740743	B	1	2.57152	0	0
ACCAGTAAGAGATGAG-1	10X	1477	718	740743	B	1	5.6872	12	12
ACCAGTAAGAGCTTCT-1	10X	4246	1383	740743	B	1	1.36599	7	7
ACCAGTAAGCCGCCTA-1	10X	1911	790	740743	B	1	2.72109	0	0
ACCAGTAAGTCTCGGC-1	10X	3582	969	740743	B	1	1.11669	0	0
ACCAGTACATGACGGA-1	10X	3663	1256	740743	B	1	2.5389	6	6
ACCAGTACATGGAATA-1	10X	716	457	740743	B	1	5.44693	11	11
ACCAGTACATGTCGAT-1	10X	3729	1637	740743	B	1	3.56664	2	2
ACCAGTAGTAAGCACG-1	10X	3087	1245	740743	B	1	0.939423	2	2
ACCAGTAGTAAGGGCT-1	10X	4228	1185	740743	B	1	2.83822	7	7
ACCAGTAGTCAAAGAT-1	10X	3888	1282	740743	B	1	3.78086	12	12
ACCAGTAGTCCCTACT-1	10X	3541	1138	740743	B	1	1.35555	0	0
ACCAGTAGTTCAGGCC-1	10X	2390	1392	740743	B	1	8.11715	11	11
ACCAGTAGTTCCGTCT-1	10X	663	456	740743	B	1	4.52489	11	11
ACCAGTATCTGGCGTG-1	10X	2787	1181	740743	B	1	1.65052	5	5
ACCCACTAGATCCTGT-1	10X	5174	1487	740743	B	1	2.58987	7	7
ACCCACTAGCTGTTCA-1	10X	3213	1382	740743	B	1	2.36539	4	4
ACCCACTCAAAGCGGT-1	10X	585	428	740743	B	1	3.58974	11	11
ACCCACTCACCCATTC-1	10X	5473	1384	740743	B	1	1.47999	3	3
ACCCACTCACCGATAT-1	10X	2986	1203	740743	B	1	4.35365	2	2
ACCCACTCACGGCGTT-1	10X	5987	1881	740743	B	1	2.77267	9	9
ACCCACTCATCACAAC-1	10X	1145	475	740743	B	1	8.12227	0	0
ACCCACTCATGTCCTC-1	10X	4032	1393	740743	B	1	1.5377	0	0
ACCCACTGTACCGTTA-1	10X	5158	1578	740743	B	1	1.97751	3	3
ACCCACTGTAGCGCAA-1	10X	3788	1404	740743	B	1	2.19113	5	5
ACCCACTGTATATGAG-1	10X	2564	1142	740743	B	1	6.55226	4	4
ACCCACTGTCAATACC-1	10X	5370	1572	740743	B	1	3.8175	12	12
ACCCACTGTCGAGATG-1	10X	3764	1086	740743	B	1	2.2051	3	3
ACCCACTGTCGAGTTT-1	10X	4093	1213	740743	B	1	1.73467	7	7
ACCCACTGTCGCGTGT-1	10X	3901	1395	740743	B	1	2.53781	7	7
ACCCACTGTCTAAAGA-1	10X	1697	914	740743	B	1	9.48733	20	20
ACCCACTGTCTTGCGG-1	10X	4851	1307	740743	B	1	2.94785	7	7
ACCCACTGTGTGACGA-1	10X	4028	1170	740743	B	1	2.11023	10	10
ACCCACTGTTCCCGAG-1	10X	1356	489	740743	B	1	4.35103	0	0
ACCCACTTCACCAGGC-1	10X	4380	1449	740743	B	1	1.50685	7	7
ACCCACTTCCAAATGC-1	10X	4099	1402	740743	B	1	2.43962	9	9
ACCCACTTCCACGCAG-1	10X	4461	1256	740743	B	1	2.06232	0	0
ACCCACTTCCTGCAGG-1	10X	12558	3078	740743	B	1	4.67431	14	14
ACCCACTTCGTGGGAA-1	10X	3761	1281	740743	B	1	2.26004	7	7
ACCCACTTCTAACTGG-1	10X	1947	904	740743	B	1	3.49255	12	12
ACCCACTTCTCTGCTG-1	10X	703	392	740743	B	1	9.24609	12	12
ACCCACTTCTGATACG-1	10X	4086	1323	740743	B	1	1.93343	7	7
ACCGTAAAGACACGAC-1	10X	6269	2079	740743	B	1	2.83937	15	15
ACCGTAAAGATGTCGG-1	10X	4307	1826	740743	B	1	1.85744	4	4
ACCGTAAAGCATCATC-1	10X	2217	808	740743	B	1	5.2774	12	12
ACCGTAAAGGGAAACA-1	10X	3371	1453	740743	B	1	2.25452	4	4
ACCGTAAAGTGGAGAA-1	10X	2968	1322	740743	B	1	2.96496	5	5
ACCGTAAAGTGGAGTC-1	10X	4043	1357	740743	B	1	2.94336	0	0
ACCGTAACAAGTCATC-1	10X	4322	1581	740743	B	1	4.25729	2	2
ACCGTAACACACCGAC-1	10X	1639	900	740743	B	1	3.90482	5	5
ACCGTAACACATGACT-1	10X	2592	1274	740743	B	1	3.66512	5	5
ACCGTAACACTGTCGG-1	10X	1779	726	740743	B	1	2.52951	12	12
ACCGTAACAGGTTTCA-1	10X	1662	742	740743	B	1	4.99398	12	12
ACCGTAACATAGACTC-1	10X	5284	1489	740743	B	1	2.19531	3	3
ACCGTAACATGCCCGA-1	10X	3320	1201	740743	B	1	1.95783	0	0
ACCGTAACATGGATGG-1	10X	4884	1401	740743	B	1	1.26945	0	0
ACCGTAAGTAAGTGTA-1	10X	4410	1580	740743	B	1	1.38322	2	2
ACCGTAAGTACTCTCC-1	10X	4116	1450	740743	B	1	4.20311	2	2
ACCGTAAGTCAAACTC-1	10X	3960	1341	740743	B	1	1.51515	0	0
ACCGTAAGTCAGCTAT-1	10X	6020	1737	740743	B	1	2.10963	7	7
ACCGTAAGTCGCATCG-1	10X	5744	1602	740743	B	1	3.37744	7	7
ACCGTAAGTGTCTGAT-1	10X	2995	1156	740743	B	1	1.03506	7	7
ACCGTAAGTTCTGAAC-1	10X	3231	1384	740743	B	1	2.63076	5	5
ACCGTAATCGTGTAGT-1	10X	2644	1096	740743	B	1	2.95008	9	9
ACCGTAATCTGATACG-1	10X	3966	1279	740743	B	1	2.06757	0	0
ACCGTAATCTGTCCGT-1	10X	2520	1154	740743	B	1	3.1746	4	4
ACCTTTAAGACTGGGT-1	10X	3016	1074	740743	B	1	4.21088	8	8
ACCTTTAAGCAATCTC-1	10X	3070	1284	740743	B	1	1.85668	23	23
ACCTTTAAGGTAAACT-1	10X	1252	701	740743	B	1	6.94888	12	12
ACCTTTAAGGTTCCTA-1	10X	2435	1241	740743	B	1	1.72485	4	4
ACCTTTAAGTAGCGGT-1	10X	3425	1279	740743	B	1	1.05109	16	16
ACCTTTAAGTCCGGTC-1	10X	1510	824	740743	B	1	9.2053	28	28
ACCTTTACAACGATCT-1	10X	928	601	740743	B	1	7.75862	11	11
ACCTTTACACAACGCC-1	10X	2274	763	740743	B	1	6.02463	10	10
ACCTTTAGTAAGTAGT-1	10X	1274	757	740743	B	1	2.66876	0	0
ACCTTTAGTATCAGTC-1	10X	1074	702	740743	B	1	6.33147	11	11
ACCTTTAGTCTTTCAT-1	10X	3404	1142	740743	B	1	2.26204	0	0
ACCTTTAGTGAGGGAG-1	10X	639	424	740743	B	1	5.47731	12	12
ACCTTTAGTGGTAACG-1	10X	3481	1211	740743	B	1	1.40764	7	7
ACCTTTAGTTGTCGCG-1	10X	3610	1098	740743	B	1	1.21884	0	0
ACCTTTATCAAACCGT-1	10X	2990	1011	740743	B	1	3.31104	17	17
ACCTTTATCGCCCTTA-1	10X	2437	1087	740743	B	1	3.69307	4	4
ACCTTTATCGGTCCGA-1	10X	3835	1295	740743	B	1	2.55541	0	0
ACCTTTATCTAACTCT-1	10X	5310	1770	740743	B	1	2.07156	0	0
ACCTTTATCTGGGCCA-1	10X	822	478	740743	B	1	8.0292	12	12
ACCTTTATCTTTACGT-1	10X	633	482	740743	B	1	3.94945	1	1
ACGAGCCAGTTAGCGG-1	10X	4052	1379	740743	B	1	5.13327	1	1
ACGAGCCCAAGGGTCA-1	10X	4979	1373	740743	B	1	1.98835	0	0
ACGAGCCCACCCATTC-1	10X	3232	951	740743	B	1	2.35149	0	0
ACGAGCCCACTGCCAG-1	10X	5197	1331	740743	B	1	2.77083	7	7
ACGAGCCCAGATCGGA-1	10X	2403	965	740743	B	1	1.78943	7	7
ACGAGCCCAGGGCATA-1	10X	4405	1227	740743	B	1	2.47446	0	0
ACGAGCCCATCAGTAC-1	10X	3308	1242	740743	B	1	1.45103	2	2
ACGAGCCCATCGATTG-1	10X	573	368	740743	B	1	2.79232	11	11
ACGAGCCCATTTGCCC-1	10X	2560	1034	740743	B	1	2.8125	2	2
ACGAGCCGTAGCTTGT-1	10X	3883	1137	740743	B	1	1.95725	7	7
ACGAGCCGTCATCCCT-1	10X	2580	797	740743	B	1	1.82171	0	0
ACGAGCCGTGCAACTT-1	10X	647	448	740743	B	1	5.10046	11	11
ACGAGCCGTGCACGAA-1	10X	2325	1041	740743	B	1	2.62366	4	4
ACGAGCCGTGGCAAAC-1	10X	3626	1218	740743	B	1	1.73745	7	7
ACGAGCCGTGGTGTAG-1	10X	2263	1044	740743	B	1	3.09324	4	4
ACGAGCCGTTCAACCA-1	10X	5120	1325	740743	B	1	3.00781	0	0
ACGAGCCGTTGTCGCG-1	10X	2774	1161	740743	B	1	3.06417	5	5
ACGAGCCTCAACACCA-1	10X	1204	635	740743	B	1	8.88704	12	12
ACGAGCCTCACTTACT-1	10X	4842	1496	740743	B	1	3.1805	3	3
ACGAGGAAGAAACGAG-1	10X	4679	1340	740743	B	1	2.05172	0	0
ACGAGGAAGCTGCAAG-1	10X	1159	562	740743	B	1	5.69456	12	12
ACGAGGAAGGCTCAGA-1	10X	2663	986	740743	B	1	2.21555	3	3
ACGAGGAAGGGAAACA-1	10X	4737	1435	740743	B	1	2.30103	3	3
ACGAGGAAGGTACTCT-1	10X	1750	790	740743	B	1	5.08571	12	12
ACGAGGACAAACTGTC-1	10X	2916	1273	740743	B	1	2.60631	4	4
ACGAGGACAAGTCATC-1	10X	4184	1203	740743	B	1	1.67304	0	0
ACGAGGACAATCAGAA-1	10X	1072	711	740743	B	1	6.8097	11	11
ACGAGGACACTACAGT-1	10X	891	613	740743	B	1	7.40741	11	11
ACGAGGACAGACGCAA-1	10X	3434	1177	740743	B	1	1.80547	7	7
ACGAGGACAGTTAACC-1	10X	4716	1420	740743	B	1	2.14165	7	7
ACGAGGAGTATAATGG-1	10X	7676	2094	740743	B	1	2.65763	15	15
ACGAGGAGTCAAAGCG-1	10X	905	597	740743	B	1	9.72376	11	11
ACGAGGAGTCAGCTAT-1	10X	3594	1130	740743	B	1	1.86422	8	8
ACGAGGAGTCATGCCG-1	10X	3611	1209	740743	B	1	3.51703	10	10
ACGAGGAGTGTTTGTG-1	10X	1386	714	740743	B	1	2.52525	5	5
ACGAGGAGTTATCCGA-1	10X	2081	1089	740743	B	1	4.85344	4	4
ACGAGGATCCCTTGCA-1	10X	3600	1259	740743	B	1	2.27778	0	0
ACGAGGATCCCTTGTG-1	10X	4422	1437	740743	B	1	2.26142	16	16
ACGAGGATCGGTCTAA-1	10X	4597	1289	740743	B	1	2.06657	0	0
ACGAGGATCTCATTCA-1	10X	1688	815	740743	B	1	6.33886	12	12
ACGATACAGACTAAGT-1	10X	3138	1447	740743	B	1	2.48566	5	5
ACGATACAGAGGTTAT-1	10X	2491	1002	740743	B	1	3.57286	17	17
ACGATACAGGTGTGGT-1	10X	2806	1063	740743	B	1	1.99572	2	2
ACGATACAGTCAAGGC-1	10X	1907	936	740743	B	1	3.51337	9	9
ACGATACAGTCGCCGT-1	10X	5832	1568	740743	B	1	2.96639	0	0
ACGATACAGTTGTCGT-1	10X	2542	801	740743	B	1	4.36664	21	21
ACGATACCACGAAATA-1	10X	4371	1340	740743	B	1	2.90551	0	0
ACGATACCAGGACCCT-1	10X	3160	1377	740743	B	1	3.22785	4	4
ACGATACCATGCCTAA-1	10X	3820	1391	740743	B	1	2.17277	4	4
ACGATACCATGGAATA-1	10X	4549	1259	740743	B	1	2.72587	10	10
ACGATACGTAAAGTCA-1	10X	4271	1317	740743	B	1	3.04378	0	0
ACGATACGTACCATCA-1	10X	4913	1374	740743	B	1	1.30267	10	10
ACGATACGTAGAAGGA-1	10X	2996	1118	740743	B	1	6.44192	0	0
ACGATACGTATATGGA-1	10X	1658	599	740743	B	1	8.74548	0	0
ACGATACGTCTCATCC-1	10X	2412	1073	740743	B	1	4.31177	2	2
ACGATACGTCTCTCTG-1	10X	2592	1133	740743	B	1	2.3534	2	2
ACGATACGTGTGACCC-1	10X	7719	1636	740743	B	1	2.11167	0	0
ACGATACGTTCCATGA-1	10X	3745	1240	740743	B	1	1.28171	0	0
ACGATACTCATGTCCC-1	10X	5219	1342	740743	B	1	2.70167	0	0
ACGATACTCCCAGGTG-1	10X	3367	1010	740743	B	1	1.2474	0	0
ACGATACTCTGGCGTG-1	10X	4289	1120	740743	B	1	2.89112	0	0
ACGATGTAGACAATAC-1	10X	6004	1570	740743	B	1	3.46436	7	7
ACGATGTAGGGTCTCC-1	10X	1208	606	740743	B	1	7.45033	12	12
ACGATGTAGTCGTTTG-1	10X	8087	2351	740743	B	1	2.23816	13	13
ACGATGTCAGATGAGC-1	10X	4869	1547	740743	B	1	3.26556	3	3
ACGATGTCAGCTCCGA-1	10X	4718	1230	740743	B	1	2.03476	0	0
ACGATGTCAGCTCGAC-1	10X	2735	1203	740743	B	1	3.51005	4	4
ACGATGTCATGAGCGA-1	10X	4429	1246	740743	B	1	3.16098	0	0
ACGATGTGTACCTACA-1	10X	4771	1350	740743	B	1	2.57808	3	3
ACGATGTGTCCAGTTA-1	10X	9328	2463	740743	B	1	1.51158	5	5
ACGATGTGTCTTCAAG-1	10X	3302	1266	740743	B	1	3.66445	6	6
ACGATGTGTGCCTTGG-1	10X	5706	1556	740743	B	1	2.29583	10	10
ACGATGTGTTCGTCTC-1	10X	4185	1156	740743	B	1	2.91517	10	10
ACGATGTGTTTGCATG-1	10X	3748	1178	740743	B	1	2.2412	0	0
ACGATGTTCCACGCAG-1	10X	1585	815	740743	B	1	4.22713	4	4
ACGATGTTCGGAGGTA-1	10X	2795	1282	740743	B	1	2.36136	4	4
ACGATGTTCTGCTTGC-1	10X	4514	1384	740743	B	1	1.77226	0	0
ACGCAGCAGAAACCGC-1	10X	1373	729	740743	B	1	3.71449	5	5
ACGCAGCAGCCACTAT-1	10X	3512	1118	740743	B	1	2.07859	0	0
ACGCAGCAGGATCGCA-1	10X	638	444	740743	B	1	7.99373	11	11
ACGCAGCAGGCCGAAT-1	10X	3915	1431	740743	B	1	3.39719	16	16
ACGCAGCAGGCTAGGT-1	10X	3794	1137	740743	B	1	2.6621	0	0
ACGCAGCAGGCTATCT-1	10X	4504	1456	740743	B	1	2.39787	0	0
ACGCAGCCAGACAAAT-1	10X	3090	1413	740743	B	1	6.44013	4	4
ACGCAGCCAGCTGTTA-1	10X	3161	1470	740743	B	1	1.51851	2	2
ACGCAGCCAGGTCTCG-1	10X	1408	877	740743	B	1	5.53977	11	11
ACGCAGCCATACCATG-1	10X	6404	1840	740743	B	1	0.718301	24	24
ACGCAGCCATCAGTAC-1	10X	953	593	740743	B	1	8.81427	11	11
ACGCAGCGTCTACCTC-1	10X	4730	1345	740743	B	1	1.94503	0	0
ACGCAGCGTGCAACTT-1	10X	1660	613	740743	B	1	1.80723	0	0
ACGCAGCGTGCACTTA-1	10X	3570	1271	740743	B	1	1.82073	5	5
ACGCAGCGTTCGCGAC-1	10X	1823	736	740743	B	1	2.96215	0	0
ACGCAGCTCAACGGCC-1	10X	4428	1310	740743	B	1	2.16802	0	0
ACGCAGCTCACAAACC-1	10X	2455	1135	740743	B	1	3.29939	5	5
ACGCAGCTCCAGAAGG-1	10X	4002	1167	740743	B	1	2.94853	0	0
ACGCCAGAGACGCTTT-1	10X	2464	956	740743	B	1	1.8263	17	17
ACGCCAGAGTGTTTGC-1	10X	2360	1082	740743	B	1	3.09322	4	4
ACGCCAGAGTTCGATC-1	10X	2866	1228	740743	B	1	2.44243	2	2
ACGCCAGCACCACCAG-1	10X	5362	1448	740743	B	1	3.17046	0	0
ACGCCAGCAGGTTTCA-1	10X	5025	1749	740743	B	1	2.82587	13	13
ACGCCAGCATCAGTAC-1	10X	2762	1338	740743	B	1	2.28096	4	4
ACGCCAGCATCTGGTA-1	10X	2722	936	740743	B	1	3.74724	7	7
ACGCCAGGTACTCTCC-1	10X	558	411	740743	B	1	5.01792	11	11
ACGCCAGGTATAGGTA-1	10X	2490	886	740743	B	1	2.48996	0	0
ACGCCAGGTCGCGGTT-1	10X	2630	997	740743	B	1	2.28137	17	17
ACGCCAGGTCTACCTC-1	10X	3373	1078	740743	B	1	2.75719	7	7
ACGCCAGGTGAAATCA-1	10X	1606	731	740743	B	1	6.47572	12	12
ACGCCAGGTGTAACGG-1	10X	5068	1208	740743	B	1	1.04578	0	0
ACGCCAGGTGTTGGGA-1	10X	6942	1706	740743	B	1	1.58456	3	3
ACGCCAGTCAGGCAAG-1	10X	4136	1450	740743	B	1	4.0619	7	7
ACGCCAGTCCCATTAT-1	10X	544	349	740743	B	1	6.98529	11	11
ACGCCAGTCCGCAGTG-1	10X	6620	1565	740743	B	1	2.53776	10	10
ACGCCAGTCCTATGTT-1	10X	3913	1298	740743	B	1	1.58446	0	0
ACGCCAGTCCTTTCGG-1	10X	5136	1670	740743	B	1	4.96495	15	15
ACGCCGAAGAGCTGCA-1	10X	2800	1131	740743	B	1	2.21429	1	1
ACGCCGAAGATGTCGG-1	10X	1076	746	740743	B	1	7.34201	11	11
ACGCCGAAGCCGGTAA-1	10X	7405	2077	740743	B	1	2.56583	17	17
ACGCCGAAGCTAACAA-1	10X	8239	2089	740743	B	1	2.34252	7	7
ACGCCGAAGCTAGTTC-1	10X	2522	1075	740743	B	1	2.0222	7	7
ACGCCGAAGGCTACGA-1	10X	1700	727	740743	B	1	8.47059	12	12
ACGCCGAAGTACACCT-1	10X	5093	1403	740743	B	1	2.7096	0	0
ACGCCGAAGTCCTCCT-1	10X	3666	1419	740743	B	1	1.20022	2	2
ACGCCGAAGTGTCCAT-1	10X	3502	1191	740743	B	1	1.57053	0	0
ACGCCGAAGTTGTAGA-1	10X	1829	901	740743	B	1	7.32641	12	12
ACGCCGACAAGCCATT-1	10X	2571	1056	740743	B	1	3.11163	2	2
ACGCCGACAATGAAAC-1	10X	1457	637	740743	B	1	6.79478	12	12
ACGCCGACAATGCCAT-1	10X	2065	921	740743	B	1	5.76271	4	4
ACGCCGACACATCCAA-1	10X	621	387	740743	B	1	5.31401	11	11
ACGCCGACACCCAGTG-1	10X	2645	842	740743	B	1	3.02457	12	12
ACGCCGACACTGAAGG-1	10X	5264	1575	740743	B	1	2.5076	10	10
ACGCCGACAGGAATCG-1	10X	1607	678	740743	B	1	2.2402	6	6
ACGCCGACAGGGAGAG-1	10X	3547	979	740743	B	1	1.60699	7	7
ACGCCGAGTAGCCTCG-1	10X	3523	960	740743	B	1	2.52626	0	0
ACGCCGAGTGCAACTT-1	10X	4777	1506	740743	B	1	2.34457	7	7
ACGCCGAGTGCAGGTA-1	10X	4101	1681	740743	B	1	2.0239	5	5
ACGCCGAGTGGCAAAC-1	10X	3599	1047	740743	B	1	3.13976	0	0
ACGCCGAGTGTGAATA-1	10X	3592	1030	740743	B	1	1.55902	0	0
ACGCCGAGTGTTTGGT-1	10X	505	381	740743	B	1	9.30693	11	11
ACGCCGAGTTGCCTCT-1	10X	2820	1203	740743	B	1	2.7305	2	2
ACGCCGATCAACACCA-1	10X	1084	619	740743	B	1	7.93358	12	12
ACGCCGATCCCATTAT-1	10X	2565	1003	740743	B	1	1.94932	23	23
ACGCCGATCCGCAAGC-1	10X	3493	1356	740743	B	1	2.86287	4	4
ACGCCGATCGCCTGTT-1	10X	2248	877	740743	B	1	3.87011	0	0
ACGCCGATCGCGTAGC-1	10X	6136	1940	740743	B	1	2.65645	6	6
ACGCCGATCTCCCTGA-1	10X	2288	872	740743	B	1	2.36014	0	0
ACGCCGATCTTTCCTC-1	10X	2239	1108	740743	B	1	2.18848	4	4
ACGGAGAAGAGGGATA-1	10X	6273	1428	740743	B	1	3.06074	10	10
ACGGAGAAGCTAACTC-1	10X	3190	1460	740743	B	1	3.60502	5	5
ACGGAGAAGCTAGTCT-1	10X	2294	755	740743	B	1	1.00262	0	0
ACGGAGAAGGGTTCCC-1	10X	3036	1028	740743	B	1	3.59025	7	7
ACGGAGAAGTTAAGTG-1	10X	2553	824	740743	B	1	2.46769	3	3
ACGGAGACAAACTGCT-1	10X	663	443	740743	B	1	3.77074	28	28
ACGGAGACAATCTACG-1	10X	2664	1176	740743	B	1	2.36486	5	5
ACGGAGACACATTTCT-1	10X	4552	1395	740743	B	1	4.92091	7	7
ACGGAGACACCTCGTT-1	10X	770	503	740743	B	1	7.27273	12	12
ACGGAGACACTCTGTC-1	10X	2696	1191	740743	B	1	2.11424	5	5
ACGGAGACAGCTGTTA-1	10X	7593	1954	740743	B	1	3.05545	3	3
ACGGAGACATCTATGG-1	10X	4490	1627	740743	B	1	3.85301	1	1
ACGGAGAGTAGTGAAT-1	10X	2789	1208	740743	B	1	2.18716	4	4
ACGGAGAGTCAATACC-1	10X	4684	1364	740743	B	1	1.81469	0	0
ACGGAGAGTCACCCAG-1	10X	3898	992	740743	B	1	1.59056	0	0
ACGGAGATCCTGCAGG-1	10X	5235	1341	740743	B	1	1.7765	10	10
ACGGAGATCGCACTCT-1	10X	13038	2622	740743	B	1	1.35757	19	19
ACGGAGATCGCTAGCG-1	10X	5378	1820	740743	B	1	2.10115	5	5
ACGGAGATCTGAGGGA-1	10X	9909	2169	740743	B	1	2.5936	3	3
ACGGAGATCTGTCTCG-1	10X	3403	1035	740743	B	1	3.43814	0	0
ACGGCCAAGAAACCGC-1	10X	2866	1107	740743	B	1	3.38451	0	0
ACGGCCAAGAGACTTA-1	10X	4103	1296	740743	B	1	2.53473	0	0
ACGGCCAAGATCTGAA-1	10X	8284	2380	740743	B	1	2.26944	9	9
ACGGCCAAGCCCAACC-1	10X	2238	851	740743	B	1	3.66399	0	0
ACGGCCAAGCGTTCCG-1	10X	4838	1344	740743	B	1	2.253	0	0
ACGGCCAAGCTGTCTA-1	10X	1973	1000	740743	B	1	1.6219	4	4
ACGGCCAAGTACGCCC-1	10X	3363	1057	740743	B	1	2.11121	0	0
ACGGCCAAGTAGTGCG-1	10X	2379	959	740743	B	1	2.18579	5	5
ACGGCCACAATGGAAT-1	10X	3108	1048	740743	B	1	2.79923	0	0
ACGGCCACACTCTGTC-1	10X	2850	1054	740743	B	1	2.38596	7	7
ACGGCCACACTTCGAA-1	10X	920	598	740743	B	1	7.71739	11	11
ACGGCCACAGCTGTTA-1	10X	645	408	740743	B	1	9.6124	11	11
ACGGCCACATTGCGGC-1	10X	3697	1094	740743	B	1	1.19015	0	0
ACGGCCAGTCAAAGCG-1	10X	2799	1062	740743	B	1	2.03644	0	0
ACGGCCAGTCGACTAT-1	10X	4632	1470	740743	B	1	4.81434	16	16
ACGGCCAGTGACTACT-1	10X	1614	690	740743	B	1	3.28377	0	0
ACGGCCAGTGTGGCTC-1	10X	2688	987	740743	B	1	0.78125	0	0
ACGGCCAGTTAAAGTG-1	10X	7995	1873	740743	B	1	1.41338	10	10
ACGGCCAGTTACGTCA-1	10X	3161	1417	740743	B	1	2.97374	4	4
ACGGCCAGTTTACTCT-1	10X	1603	720	740743	B	1	6.36307	12	12
ACGGCCATCAACACTG-1	10X	4049	1133	740743	B	1	1.38306	0	0
ACGGCCATCCCTAATT-1	10X	718	450	740743	B	1	8.6351	12	12
ACGGCCATCGTACCGG-1	10X	3725	1177	740743	B	1	1.26174	0	0
ACGGCCATCTCGAGTA-1	10X	2647	1341	740743	B	1	5.06233	20	20
ACGGGCTAGCCACGTC-1	10X	3705	1155	740743	B	1	2.45614	7	7
ACGGGCTAGGTCGGAT-1	10X	1674	645	740743	B	1	1.91159	12	12
ACGGGCTAGTGGTCCC-1	10X	3024	1009	740743	B	1	2.6455	16	16
ACGGGCTCAAGTACCT-1	10X	4636	1435	740743	B	1	0.970664	7	7
ACGGGCTCAATGGAGC-1	10X	6789	2013	740743	B	1	3.00486	13	13
ACGGGCTCACCGAAAG-1	10X	5033	1286	740743	B	1	1.94715	0	0
ACGGGCTCACTAGTAC-1	10X	2692	845	740743	B	1	1.41159	3	3
ACGGGCTCACTCTGTC-1	10X	882	524	740743	B	1	8.16327	11	11
ACGGGCTCAGACTCGC-1	10X	871	575	740743	B	1	6.5442	12	12
ACGGGCTGTCCAAGTT-1	10X	1655	1046	740743	B	1	5.07553	12	12
ACGGGCTTCAACACCA-1	10X	4044	1287	740743	B	1	1.38477	0	0
ACGGGCTTCACATACG-1	10X	3387	1442	740743	B	1	1.62386	4	4
ACGGGCTTCAGTGCAT-1	10X	3327	1059	740743	B	1	2.88548	0	0
ACGGGCTTCCACTCCA-1	10X	3556	1170	740743	B	1	0.95613	0	0
ACGGGCTTCCAGGGCT-1	10X	2059	995	740743	B	1	1.45702	4	4
ACGGGTCAGCACAGGT-1	10X	2629	925	740743	B	1	3.8798	9	9
ACGGGTCAGCGGCTTC-1	10X	4064	1111	740743	B	1	2.16535	3	3
ACGGGTCAGGAGCGAG-1	10X	1867	672	740743	B	1	4.55276	0	0
ACGGGTCAGTGTCCCG-1	10X	4951	1362	740743	B	1	1.77742	7	7
ACGGGTCAGTGTTTGC-1	10X	5675	1565	740743	B	1	1.35683	7	7
ACGGGTCCAATTGCTG-1	10X	2084	939	740743	B	1	4.75048	0	0
ACGGGTCCACAACTGT-1	10X	3646	1553	740743	B	1	0.383982	5	5
ACGGGTCCACCTCGGA-1	10X	2811	1312	740743	B	1	1.92102	4	4
ACGGGTCCAGGACGTA-1	10X	5804	2067	740743	B	1	3.4459	1	1
ACGGGTCGTACCGAGA-1	10X	3035	1001	740743	B	1	4.67875	10	10
ACGGGTCGTAGCCTCG-1	10X	2967	1194	740743	B	1	3.13448	24	24
ACGGGTCGTAGCGTAG-1	10X	3373	1196	740743	B	1	2.10495	0	0
ACGGGTCGTCAGATAA-1	10X	6046	1823	740743	B	1	3.12603	13	13
ACGGGTCGTCGAAAGC-1	10X	633	406	740743	B	1	6.63507	11	11
ACGGGTCGTCGCATCG-1	10X	758	435	740743	B	1	8.17942	11	11
ACGGGTCGTTCGTCTC-1	10X	2491	1189	740743	B	1	2.28824	4	4
ACGGGTCGTTCGTTGA-1	10X	3568	1112	740743	B	1	1.70964	0	0
ACGGGTCTCACAATGC-1	10X	4355	1144	740743	B	1	2.11251	10	10
ACGGGTCTCCGTAGTA-1	10X	3070	1117	740743	B	1	2.8013	6	6
ACGGGTCTCCTTAATC-1	10X	3752	1533	740743	B	1	3.89126	20	20
ACGGGTCTCCTTTCGG-1	10X	4487	1389	740743	B	1	1.89436	3	3
ACGGGTCTCGTAGGTT-1	10X	3089	1146	740743	B	1	1.42441	3	3
ACGGGTCTCTAGAGTC-1	10X	3119	1116	740743	B	1	0.865662	0	0
ACGGGTCTCTGCAGTA-1	10X	11955	2800	740743	B	1	2.68507	19	19
ACGGGTCTCTTCGGTC-1	10X	4316	1233	740743	B	1	2.10843	3	3
ACGGGTCTCTTGTCAT-1	10X	7105	2160	740743	B	1	2.46305	15	15
ACGTCAAAGATGTGGC-1	10X	5753	1492	740743	B	1	2.48566	3	3
ACGTCAAAGCGACGTA-1	10X	3456	1109	740743	B	1	2.17014	0	0
ACGTCAAAGCTCTCGG-1	10X	3585	1120	740743	B	1	3.15202	8	8
ACGTCAAAGGTAGCTG-1	10X	3698	1150	740743	B	1	1.64954	0	0
ACGTCAAAGTGAATTG-1	10X	3055	1318	740743	B	1	2.94599	5	5
ACGTCAAAGTTAGGTA-1	10X	4438	1376	740743	B	1	2.2082	0	0
ACGTCAACACATCCGG-1	10X	3565	1221	740743	B	1	1.51473	0	0
ACGTCAACACTTACGA-1	10X	1847	798	740743	B	1	2.43638	0	0
ACGTCAAGTAAACACA-1	10X	2077	800	740743	B	1	4.47761	2	2
ACGTCAAGTCATATCG-1	10X	2133	802	740743	B	1	3.28176	0	0
ACGTCAATCAGCAACT-1	10X	4263	1460	740743	B	1	2.01736	0	0
ACGTCAATCATGCTCC-1	10X	7356	2028	740743	B	1	2.55574	0	0
ACGTCAATCCAAACTG-1	10X	4617	1391	740743	B	1	1.40784	7	7
ACGTCAATCCAGTATG-1	10X	5093	1319	740743	B	1	1.41371	17	17
ACGTCAATCCTCGCAT-1	10X	2829	1353	740743	B	1	2.26228	4	4
ACGTCAATCTTTACGT-1	10X	2714	978	740743	B	1	3.31614	0	0
ACTATCTAGAAGGGTA-1	10X	4501	1429	740743	B	1	1.95512	7	7
ACTATCTAGTGTCCCG-1	10X	3789	1090	740743	B	1	2.45447	0	0
ACTATCTCAATCCGAT-1	10X	3720	1552	740743	B	1	2.41935	2	2
ACTATCTCACGACGAA-1	10X	4147	1279	740743	B	1	2.14613	0	0
ACTATCTCAGATGGGT-1	10X	5310	2123	740743	B	1	6.83616	26	26
ACTATCTCAGCGTTCG-1	10X	4447	1328	740743	B	1	1.59658	3	3
ACTATCTCATTAGGCT-1	10X	3149	1085	740743	B	1	4.63639	9	9
ACTATCTGTAGAGGAA-1	10X	7594	1920	740743	B	1	2.9892	6	6
ACTATCTTCCACTGGG-1	10X	3014	1162	740743	B	1	1.72528	0	0
ACTATCTTCCCTCTTT-1	10X	13343	3026	740743	B	1	2.28584	3	3
ACTATCTTCGGAGGTA-1	10X	500	355	740743	B	1	9	11	11
ACTATCTTCTCTAGGA-1	10X	4468	1401	740743	B	1	3.13339	7	7
ACTGAACAGAAGGACA-1	10X	4365	1473	740743	B	1	2.31386	17	17
ACTGAACAGCCAGTTT-1	10X	2718	1336	740743	B	1	2.2443	5	5
ACTGAACAGCCCAGCT-1	10X	12617	2868	740743	B	1	2.56004	19	19
ACTGAACAGCGTTGCC-1	10X	2926	1182	740743	B	1	2.32399	4	4
ACTGAACAGCTGGAAC-1	10X	1104	507	740743	B	1	6.52174	12	12
ACTGAACAGGCAAAGA-1	10X	897	529	740743	B	1	2.5641	0	0
ACTGAACAGTCCTCCT-1	10X	3352	1358	740743	B	1	6.95107	5	5
ACTGAACAGTGTTGAA-1	10X	4254	1204	740743	B	1	1.17536	10	10
ACTGAACAGTTTGCGT-1	10X	2138	1085	740743	B	1	1.30964	2	2
ACTGAACCAAATTGCC-1	10X	2235	1043	740743	B	1	4.42953	1	1
ACTGAACCAAGTTCTG-1	10X	9769	2508	740743	B	1	1.68902	7	7
ACTGAACCACCACCAG-1	10X	1009	545	740743	B	1	8.12686	12	12
ACTGAACCAGACGCCT-1	10X	8177	2128	740743	B	1	1.25963	10	10
ACTGAACCAGCAGTTT-1	10X	4707	1497	740743	B	1	1.95454	17	17
ACTGAACCAGGGTACA-1	10X	3119	1372	740743	B	1	3.30234	4	4
ACTGAACGTGGTCTCG-1	10X	3583	1052	740743	B	1	2.93051	0	0
ACTGAACGTTACTGAC-1	10X	3313	1317	740743	B	1	1.93178	2	2
ACTGAACGTTGGTGGA-1	10X	3768	1101	740743	B	1	1.99045	0	0
ACTGAACTCAATCTCT-1	10X	2923	1483	740743	B	1	4.82381	4	4
ACTGAACTCAGAAATG-1	10X	1757	901	740743	B	1	5.9761	5	5
ACTGAACTCCCTCAGT-1	10X	6328	1826	740743	B	1	2.89191	0	0
ACTGAACTCCGAACGC-1	10X	3317	1360	740743	B	1	2.62285	5	5
ACTGAACTCGAGAGCA-1	10X	5710	1699	740743	B	1	3.97548	0	0
ACTGAACTCGATCCCT-1	10X	3349	1006	740743	B	1	1.73186	8	8
ACTGAACTCTTATCTG-1	10X	3506	1510	740743	B	1	2.22476	4	4
ACTGAGTAGAGGTACC-1	10X	3603	1063	740743	B	1	2.19262	0	0
ACTGAGTAGGAGCGTT-1	10X	1854	887	740743	B	1	1.726	5	5
ACTGAGTAGTCGCCGT-1	10X	1377	535	740743	B	1	5.08351	12	12
ACTGAGTCAAACCCAT-1	10X	5042	1310	740743	B	1	2.32051	7	7
ACTGAGTCAAGTCATC-1	10X	3303	1565	740743	B	1	2.54314	4	4
ACTGAGTCAAGTCTGT-1	10X	1440	709	740743	B	1	5	0	0
ACTGAGTCATCCGTGG-1	10X	3854	1506	740743	B	1	3.39907	2	2
ACTGAGTGTATGCTTG-1	10X	5052	1698	740743	B	1	3.80048	8	8
ACTGAGTGTCAAAGAT-1	10X	3244	1174	740743	B	1	0.493218	0	0
ACTGAGTGTCTCCATC-1	10X	3065	1186	740743	B	1	1.27243	4	4
ACTGAGTGTGAGCGAT-1	10X	864	613	740743	B	1	7.75463	11	11
ACTGAGTGTTGGTAAA-1	10X	2223	960	740743	B	1	1.16959	4	4
ACTGAGTTCAACTCTT-1	10X	8593	2649	740743	B	1	2.73478	15	15
ACTGAGTTCCACTGGG-1	10X	2774	955	740743	B	1	0.865177	0	0
ACTGAGTTCCCTAACC-1	10X	1977	960	740743	B	1	8.59889	1	1
ACTGAGTTCTGTGCAA-1	10X	3157	972	740743	B	1	2.12227	0	0
ACTGATGAGATCTGAA-1	10X	2535	923	740743	B	1	4.14201	17	17
ACTGATGAGCACCGCT-1	10X	654	440	740743	B	1	5.50459	11	11
ACTGATGAGGGATGGG-1	10X	2104	1012	740743	B	1	2.70913	13	13
ACTGATGCAAAGGTGC-1	10X	4206	1305	740743	B	1	2.06847	0	0
ACTGATGCAAGACACG-1	10X	5201	1524	740743	B	1	2.5572	0	0
ACTGATGCAAGTCTAC-1	10X	4471	1628	740743	B	1	3.98121	1	1
ACTGATGCAATAGAGT-1	10X	5751	2029	740743	B	1	4.20796	8	8
ACTGATGCACAGGTTT-1	10X	3132	1432	740743	B	1	2.58621	5	5
ACTGATGCACCAACCG-1	10X	4544	1432	740743	B	1	4.0713	14	14
ACTGATGCACGGCGTT-1	10X	5402	1344	740743	B	1	1.55498	3	3
ACTGATGCACGTCTCT-1	10X	2144	733	740743	B	1	2.14552	0	0
ACTGATGCAGCGATCC-1	10X	3335	1234	740743	B	1	2.36882	9	9
ACTGATGCATACCATG-1	10X	3360	1028	740743	B	1	0.863095	0	0
ACTGATGGTAGAAAGG-1	10X	4617	1323	740743	B	1	3.18389	10	10
ACTGATGGTCAGAGGT-1	10X	3840	1276	740743	B	1	2.8125	0	0
ACTGATGGTCCCTACT-1	10X	2686	956	740743	B	1	1.93596	7	7
ACTGATGGTGAAATCA-1	10X	4813	1298	740743	B	1	2.90879	14	14
ACTGATGGTGATGTGG-1	10X	2148	803	740743	B	1	2.83985	0	0
ACTGATGGTGCGATAG-1	10X	3444	1207	740743	B	1	2.78746	0	0
ACTGATGGTTGTGGCC-1	10X	6550	1881	740743	B	1	2.45802	2	2
ACTGATGTCAGCTCGG-1	10X	2741	888	740743	B	1	3.42941	0	0
ACTGATGTCATTGCCC-1	10X	2559	1094	740743	B	1	1.83665	5	5
ACTGATGTCCACTCCA-1	10X	3226	1192	740743	B	1	0.83695	0	0
ACTGATGTCCGGCACA-1	10X	1542	791	740743	B	1	5.31777	4	4
ACTGATGTCCTCAACC-1	10X	3848	1199	740743	B	1	3.14449	7	7
ACTGATGTCGTACCGG-1	10X	855	560	740743	B	1	4.91228	20	20
ACTGCTCAGAAACGCC-1	10X	5787	1844	740743	B	1	2.71298	8	8
ACTGCTCAGACCACGA-1	10X	3499	1117	740743	B	1	1.42898	0	0
ACTGCTCAGCCACGCT-1	10X	8389	2224	740743	B	1	3.19466	13	13
ACTGCTCAGCCAGAAC-1	10X	4451	1240	740743	B	1	1.46035	0	0
ACTGCTCAGCGAAGGG-1	10X	927	574	740743	B	1	0.21575	20	20
ACTGCTCAGGTGACCA-1	10X	3291	1217	740743	B	1	4.37557	6	6
ACTGCTCAGTAACCCT-1	10X	3078	1296	740743	B	1	0.779727	5	5
ACTGCTCCAAAGAATC-1	10X	4999	1404	740743	B	1	3.38068	0	0
ACTGCTCCAATTGCTG-1	10X	4357	1443	740743	B	1	1.5148	0	0
ACTGCTCCACTTCTGC-1	10X	5329	2000	740743	B	1	2.19553	12	12
ACTGCTCCAGGGATTG-1	10X	3387	931	740743	B	1	1.29908	0	0
ACTGCTCCAGGGCATA-1	10X	5248	1287	740743	B	1	2.34375	0	0
ACTGCTCCATGATCCA-1	10X	2984	1545	740743	B	1	4.1555	22	22
ACTGCTCGTCCGAACC-1	10X	4068	1168	740743	B	1	2.3353	3	3
ACTGCTCGTCTAAACC-1	10X	6973	2019	740743	B	1	3.92944	1	1
ACTGCTCGTGCAACTT-1	10X	2717	828	740743	B	1	1.69304	0	0
ACTGCTCGTGCGAAAC-1	10X	3664	1239	740743	B	1	2.86572	9	9
ACTGCTCGTTTGTGTG-1	10X	3617	1298	740743	B	1	3.23472	2	2
ACTGCTCTCAAAGACA-1	10X	4052	1377	740743	B	1	2.8381	0	0
ACTGCTCTCCCTCAGT-1	10X	6319	1643	740743	B	1	2.00981	0	0
ACTGCTCTCTCCTATA-1	10X	3781	1743	740743	B	1	3.04152	4	4
ACTGTCCAGCCGCCTA-1	10X	4995	1450	740743	B	1	2.4024	7	7
ACTGTCCAGCGTTCCG-1	10X	882	556	740743	B	1	7.93651	11	11
ACTGTCCAGCTTCGCG-1	10X	4445	1300	740743	B	1	2.45219	3	3
ACTGTCCAGTATCTCG-1	10X	2911	1275	740743	B	1	6.83614	12	12
ACTGTCCCAAGTCTAC-1	10X	5323	1295	740743	B	1	3.1749	0	0
ACTGTCCCACAAGCCC-1	10X	2557	1047	740743	B	1	1.79898	2	2
ACTGTCCCACACCGCA-1	10X	3571	1086	740743	B	1	1.56819	0	0
ACTGTCCCAGCAGTTT-1	10X	3857	940	740743	B	1	1.14078	0	0
ACTGTCCCAGCTCGCA-1	10X	6212	2035	740743	B	1	2.57566	13	13
ACTGTCCGTAAGCACG-1	10X	4364	1174	740743	B	1	2.10816	0	0
ACTGTCCGTACCAGTT-1	10X	2617	1145	740743	B	1	3.09515	4	4
ACTGTCCGTAGCGTCC-1	10X	9208	2184	740743	B	1	1.70504	0	0
ACTGTCCGTAGGACAC-1	10X	1673	641	740743	B	1	7.94979	0	0
ACTGTCCGTCTAAAGA-1	10X	3913	1306	740743	B	1	1.38002	7	7
ACTGTCCGTCTCTCGT-1	10X	1079	572	740743	B	1	6.76552	9	9
ACTGTCCGTTGCGCAC-1	10X	2919	1146	740743	B	1	3.35731	2	2
ACTGTCCGTTGGACCC-1	10X	2943	1071	740743	B	1	3.19402	9	9
ACTGTCCTCACTGGGC-1	10X	2345	943	740743	B	1	4.22175	17	17
ACTGTCCTCCAGATCA-1	10X	4064	1285	740743	B	1	2.31299	0	0
ACTGTCCTCCCTTGTG-1	10X	2083	921	740743	B	1	3.21651	4	4
ACTGTCCTCCTTGACC-1	10X	5038	1478	740743	B	1	1.64748	10	10
ACTGTCCTCTGAGTGT-1	10X	3515	1489	740743	B	1	1.82077	5	5
ACTTACTAGAATGTGT-1	10X	1533	760	740743	B	1	5.15329	0	0
ACTTACTAGATAGCAT-1	10X	4872	1384	740743	B	1	2.77094	0	0
ACTTACTAGCGTAATA-1	10X	4039	1341	740743	B	1	3.98614	16	16
ACTTACTAGGATGGTC-1	10X	1185	615	740743	B	1	6.16034	2	2
ACTTACTAGGCCCTTG-1	10X	4697	1216	740743	B	1	1.46902	0	0
ACTTACTAGTGTTAGA-1	10X	3942	1239	740743	B	1	1.4967	0	0
ACTTACTAGTGTTTGC-1	10X	3065	1281	740743	B	1	1.99021	2	2
ACTTACTCAAAGCGGT-1	10X	1256	775	740743	B	1	9.47452	11	11
ACTTACTCAAATCCGT-1	10X	4252	1746	740743	B	1	3.12794	5	5
ACTTACTCACGTCAGC-1	10X	1362	850	740743	B	1	5.65345	1	1
ACTTACTCAGACTCGC-1	10X	2442	834	740743	B	1	4.7502	0	0
ACTTACTCATATGAGA-1	10X	2927	1100	740743	B	1	1.02494	0	0
ACTTACTCATCTCGCT-1	10X	1229	568	740743	B	1	4.23108	0	0
ACTTACTGTACAGCAG-1	10X	2911	1232	740743	B	1	1.99244	2	2
ACTTACTGTACAGTGG-1	10X	3727	1503	740743	B	1	4.91012	13	13
ACTTACTGTATATGAG-1	10X	4944	1510	740743	B	1	5.23867	16	16
ACTTACTGTCAGAAGC-1	10X	4017	1157	740743	B	1	2.589	0	0
ACTTACTGTCAGATAA-1	10X	2970	1155	740743	B	1	4.74747	7	7
ACTTACTGTCCGTGAC-1	10X	3050	1080	740743	B	1	2.36066	17	17
ACTTACTGTCGAAAGC-1	10X	3173	1245	740743	B	1	2.7734	9	9
ACTTACTGTCGCCATG-1	10X	3658	1311	740743	B	1	3.00711	2	2
ACTTACTGTCTTCGTC-1	10X	2698	1054	740743	B	1	1.37139	0	0
ACTTACTGTTCTGTTT-1	10X	5422	1806	740743	B	1	3.79934	16	16
ACTTACTGTTTGTGTG-1	10X	3696	1557	740743	B	1	2.67857	5	5
ACTTACTTCAGCTCGG-1	10X	746	481	740743	B	1	8.84718	11	11
ACTTACTTCATGTAGC-1	10X	3851	1265	740743	B	1	1.32433	0	0
ACTTACTTCGCAAACT-1	10X	880	580	740743	B	1	6.93182	11	11
ACTTACTTCGTACCGG-1	10X	2574	1126	740743	B	1	3.4965	6	6
ACTTGTTCAAGCGCTC-1	10X	6598	1789	740743	B	1	1.89451	0	0
ACTTGTTCACCATCCT-1	10X	3357	1156	740743	B	1	2.5916	0	0
ACTTGTTCACGACTCG-1	10X	1502	813	740743	B	1	5.85885	4	4
ACTTGTTCAGTCCTTC-1	10X	4146	1420	740743	B	1	1.51954	0	0
ACTTGTTCAGTGAGTG-1	10X	3746	1075	740743	B	1	0.774159	0	0
ACTTGTTCATATGAGA-1	10X	3380	1399	740743	B	1	1.39053	6	6
ACTTGTTCATTTCACT-1	10X	3600	1560	740743	B	1	2.63889	4	4
ACTTGTTGTACCCAAT-1	10X	3202	1221	740743	B	1	3.34166	2	2
ACTTGTTGTAGAAGGA-1	10X	3545	1068	740743	B	1	3.18759	12	12
ACTTGTTGTCGGCTCA-1	10X	2375	838	740743	B	1	3.24211	0	0
ACTTGTTGTCTGCCAG-1	10X	6168	2150	740743	B	1	3.04799	9	9
ACTTGTTGTTATCGGT-1	10X	5253	2027	740743	B	1	3.63602	5	5
ACTTGTTGTTGTCTTT-1	10X	2987	954	740743	B	1	3.7161	0	0
ACTTGTTGTTTGTTGG-1	10X	1707	656	740743	B	1	2.28471	0	0
ACTTGTTTCCGTCAAA-1	10X	7389	1838	740743	B	1	1.25863	0	0
ACTTTCAAGGAACTGC-1	10X	2993	1261	740743	B	1	2.87337	5	5
ACTTTCAAGGCAGGTT-1	10X	5650	1868	740743	B	1	2.79646	4	4
ACTTTCAAGGTCGGAT-1	10X	5627	1495	740743	B	1	1.43949	3	3
ACTTTCAAGTGAAGAG-1	10X	3199	1271	740743	B	1	3.84495	4	4
ACTTTCACAAGACACG-1	10X	1156	741	740743	B	1	8.73702	11	11
ACTTTCACAAGTAGTA-1	10X	4160	1394	740743	B	1	1.73077	2	2
ACTTTCACAGACAGGT-1	10X	2448	898	740743	B	1	3.02288	0	0
ACTTTCACAGAGCCAA-1	10X	4270	1401	740743	B	1	2.78689	3	3
ACTTTCACAGTGACAG-1	10X	2316	1082	740743	B	1	2.28843	5	5
ACTTTCACATGACATC-1	10X	4304	1334	740743	B	1	2.95074	10	10
ACTTTCACATTACCTT-1	10X	5004	1397	740743	B	1	1.93845	0	0
ACTTTCAGTACGACCC-1	10X	3516	1104	740743	B	1	1.33675	0	0
ACTTTCAGTCGTCTTC-1	10X	2996	1012	740743	B	1	2.80374	2	2
ACTTTCAGTCTTCGTC-1	10X	834	493	740743	B	1	4.31655	12	12
ACTTTCAGTGCAACGA-1	10X	5669	1479	740743	B	1	2.15206	7	7
ACTTTCAGTGCAACTT-1	10X	2864	1362	740743	B	1	2.89804	5	5
ACTTTCAGTGCCTGCA-1	10X	6408	1895	740743	B	1	1.9975	4	4
ACTTTCAGTTGGGACA-1	10X	3806	1319	740743	B	1	3.99369	0	0
ACTTTCATCAAAGTAG-1	10X	2336	1146	740743	B	1	4.40925	4	4
ACTTTCATCACCACCT-1	10X	2467	887	740743	B	1	6.03972	12	12
ACTTTCATCAGCAACT-1	10X	2957	1039	740743	B	1	2.23199	0	0
ACTTTCATCCAAACTG-1	10X	2556	1292	740743	B	1	4.65571	4	4
ACTTTCATCCCATTAT-1	10X	3444	1165	740743	B	1	2.4971	8	8
ACTTTCATCCGAATGT-1	10X	622	452	740743	B	1	8.36013	11	11
ACTTTCATCCGTAGTA-1	10X	2899	1276	740743	B	1	2.48362	5	5
ACTTTCATCGAGAACG-1	10X	3640	1467	740743	B	1	1.01648	5	5
ACTTTCATCGGAGGTA-1	10X	4614	1352	740743	B	1	1.19202	0	0
AGAATAGAGAAGGGTA-1	10X	544	356	740743	B	1	7.53676	11	11
AGAATAGAGACGCACA-1	10X	3216	1351	740743	B	1	4.10448	4	4
AGAATAGAGAGCTATA-1	10X	1238	655	740743	B	1	8.8853	12	12
AGAATAGAGATAGCAT-1	10X	3370	1171	740743	B	1	1.54303	0	0
AGAATAGAGCACACAG-1	10X	5856	1728	740743	B	1	2.20287	7	7
AGAATAGCAAATCCGT-1	10X	6062	1568	740743	B	1	4.86638	7	7
AGAATAGCAAGTACCT-1	10X	4443	1298	740743	B	1	2.27324	0	0
AGAATAGCACACAGAG-1	10X	831	538	740743	B	1	7.70156	11	11
AGAATAGCACTGAAGG-1	10X	1263	630	740743	B	1	7.99683	12	12
AGAATAGCACTTGGAT-1	10X	3373	1386	740743	B	1	1.12659	6	6
AGAATAGCATGCGCAC-1	10X	4942	1923	740743	B	1	3.72319	23	23
AGAATAGCATTTGCTT-1	10X	2713	968	740743	B	1	3.13306	12	12
AGAATAGGTACCAGTT-1	10X	2835	1307	740743	B	1	2.68078	5	5
AGAATAGGTACCATCA-1	10X	3641	1193	740743	B	1	3.32326	0	0
AGAATAGGTAGAGGAA-1	10X	7556	2015	740743	B	1	2.48809	0	0
AGAATAGGTCAGAAGC-1	10X	4948	1427	740743	B	1	2.22312	3	3
AGAATAGGTGCCTTGG-1	10X	7269	2042	740743	B	1	0.825423	24	24
AGAATAGGTGTGAATA-1	10X	4704	1500	740743	B	1	3.7415	0	0
AGAATAGGTTAGATGA-1	10X	3435	1077	740743	B	1	4.27948	8	8
AGAATAGGTTGAGGTG-1	10X	8184	2437	740743	B	1	3.58016	1	1
AGAATAGTCATCATTC-1	10X	6288	2000	740743	B	1	4.19847	1	1
AGAATAGTCCACTGGG-1	10X	8905	2208	740743	B	1	2.61651	0	0
AGAATAGTCCGTAGGC-1	10X	1409	689	740743	B	1	3.19375	0	0
AGAATAGTCGACCAGC-1	10X	2786	1061	740743	B	1	0.86145	0	0
AGAATAGTCGTTGCCT-1	10X	631	414	740743	B	1	9.82567	11	11
AGAATAGTCTAGAGTC-1	10X	3463	1328	740743	B	1	1.6171	0	0
AGACGTTAGAAGGTGA-1	10X	2873	1236	740743	B	1	1.77515	2	2
AGACGTTAGCACCGCT-1	10X	2725	1264	740743	B	1	1.90826	5	5
AGACGTTAGGATCGCA-1	10X	2909	1034	740743	B	1	3.78137	6	6
AGACGTTAGGATGGTC-1	10X	3864	1380	740743	B	1	1.60455	6	6
AGACGTTAGGATTCGG-1	10X	4318	1394	740743	B	1	2.75591	3	3
AGACGTTAGGCCCTCA-1	10X	5879	1565	740743	B	1	1.51386	2	2
AGACGTTAGTCCAGGA-1	10X	1885	801	740743	B	1	7.00265	12	12
AGACGTTCAAATACAG-1	10X	4245	1298	740743	B	1	4.05183	14	14
AGACGTTCAAGCGTAG-1	10X	2419	937	740743	B	1	2.7284	2	2
AGACGTTCACCAGGTC-1	10X	3268	1046	740743	B	1	2.26438	0	0
AGACGTTCAGGCGATA-1	10X	5369	1567	740743	B	1	2.88694	3	3
AGACGTTCAGTCAGAG-1	10X	4362	1216	740743	B	1	2.47593	0	0
AGACGTTCAGTCGATT-1	10X	2888	1098	740743	B	1	1.83518	0	0
AGACGTTCATATGCTG-1	10X	4716	1430	740743	B	1	2.16285	0	0
AGACGTTGTAGCCTAT-1	10X	4316	1210	740743	B	1	1.45968	0	0
AGACGTTGTCAACTGT-1	10X	759	488	740743	B	1	8.95916	12	12
AGACGTTGTGATGTCT-1	10X	3086	1034	740743	B	1	1.4906	7	7
AGACGTTGTTTAGGAA-1	10X	3296	1023	740743	B	1	2.79126	3	3
AGACGTTTCAATACCG-1	10X	4015	1204	740743	B	1	1.74346	0	0
AGACGTTTCAGATAAG-1	10X	1171	612	740743	B	1	8.62511	12	12
AGACGTTTCAGCAACT-1	10X	3504	1062	740743	B	1	1.48402	10	10
AGACGTTTCAGCTGGC-1	10X	2590	1183	740743	B	1	2.66409	4	4
AGACGTTTCATGCATG-1	10X	3285	1321	740743	B	1	2.83105	7	7
AGACGTTTCCGCATAA-1	10X	3045	1001	740743	B	1	0.262726	0	0
AGAGCGAAGAGTCGGT-1	10X	3523	1105	740743	B	1	2.46949	0	0
AGAGCGAAGCGCTCCA-1	10X	3881	1149	740743	B	1	2.16439	0	0
AGAGCGAAGCGTGAGT-1	10X	2786	1084	740743	B	1	2.08184	0	0
AGAGCGAAGCTAACAA-1	10X	2925	1057	740743	B	1	0.991453	10	10
AGAGCGAAGGAGTCTG-1	10X	2669	907	740743	B	1	3.33458	16	16
AGAGCGAAGGCGACAT-1	10X	4234	1226	740743	B	1	1.18092	3	3
AGAGCGAAGGCTCTTA-1	10X	1077	658	740743	B	1	5.94243	11	11
AGAGCGAAGTACTTGC-1	10X	1831	840	740743	B	1	1.14691	5	5
AGAGCGAAGTGGGTTG-1	10X	1606	438	740743	B	1	5.66625	25	25
AGAGCGAAGTGTTTGC-1	10X	3550	1195	740743	B	1	2.16901	10	10
AGAGCGAAGTTAAGTG-1	10X	2925	897	740743	B	1	3.4188	0	0
AGAGCGACAAAGTCAA-1	10X	3971	1233	740743	B	1	2.59381	0	0
AGAGCGACAAATTGCC-1	10X	3580	1066	740743	B	1	1.67598	0	0
AGAGCGACACCATCCT-1	10X	3278	1131	740743	B	1	3.02013	2	2
AGAGCGACACGCATCG-1	10X	4477	1382	740743	B	1	2.99308	12	12
AGAGCGACAGGAACGT-1	10X	4131	1490	740743	B	1	2.32389	7	7
AGAGCGACAGGCTCAC-1	10X	2692	1097	740743	B	1	1.22585	2	2
AGAGCGACATGCCTAA-1	10X	2747	807	740743	B	1	2.36622	0	0
AGAGCGACATTCCTGC-1	10X	2767	1366	740743	B	1	1.84315	4	4
AGAGCGAGTAGAAAGG-1	10X	2800	1049	740743	B	1	2.96429	0	0
AGAGCGAGTAGAGCTG-1	10X	2653	1032	740743	B	1	3.20392	6	6
AGAGCGAGTGTGGTTT-1	10X	1601	735	740743	B	1	2.24859	2	2
AGAGCGAGTTAAGATG-1	10X	939	482	740743	B	1	7.24175	12	12
AGAGCGAGTTAGGGTG-1	10X	2076	747	740743	B	1	2.93834	0	0
AGAGCGATCCGTAGGC-1	10X	2642	807	740743	B	1	2.76306	0	0
AGAGCGATCCTTTCGG-1	10X	2141	931	740743	B	1	3.03596	6	6
AGAGCGATCGAACGGA-1	10X	5670	1552	740743	B	1	2.48677	19	19
AGAGCTTAGATCTGCT-1	10X	3598	1404	740743	B	1	2.77932	4	4
AGAGCTTAGCGTGTCC-1	10X	3974	1070	740743	B	1	1.1072	7	7
AGAGCTTAGGATCGCA-1	10X	3794	1255	740743	B	1	1.68687	0	0
AGAGCTTAGTGGAGTC-1	10X	680	456	740743	B	1	4.55882	11	11
AGAGCTTCACACCGAC-1	10X	3425	1297	740743	B	1	4.29197	1	1
AGAGCTTCACGAGAGT-1	10X	1123	521	740743	B	1	9.52805	3	3
AGAGCTTCAGGGAGAG-1	10X	3986	1154	740743	B	1	2.96036	0	0
AGAGCTTCATGGAATA-1	10X	5155	1540	740743	B	1	2.34724	7	7
AGAGCTTGTACCGCTG-1	10X	1041	499	740743	B	1	6.43612	12	12
AGAGCTTGTACGCACC-1	10X	3972	1158	740743	B	1	2.26586	0	0
AGAGCTTGTAGCACGA-1	10X	7734	1949	740743	B	1	2.53426	0	0
AGAGCTTGTATATCCG-1	10X	3860	1097	740743	B	1	1.9171	0	0
AGAGCTTGTCTTCTCG-1	10X	7284	1945	740743	B	1	2.25151	5	5
AGAGCTTGTGTGTGCC-1	10X	1615	640	740743	B	1	4.58204	2	2
AGAGCTTTCAACGGGA-1	10X	3444	1290	740743	B	1	3.51336	16	16
AGAGCTTTCATCTGTT-1	10X	6236	1791	740743	B	1	3.31944	3	3
AGAGCTTTCCGTAGTA-1	10X	2723	1166	740743	B	1	2.13	5	5
AGAGCTTTCGCTTAGA-1	10X	4366	1533	740743	B	1	1.64911	7	7
AGAGTGGAGAAACCGC-1	10X	2575	792	740743	B	1	2.52427	0	0
AGAGTGGAGAGGTAGA-1	10X	3660	1264	740743	B	1	2.18579	0	0
AGAGTGGAGCTAGTCT-1	10X	1223	575	740743	B	1	6.95012	2	2
AGAGTGGCAAGGTTCT-1	10X	2105	1015	740743	B	1	3.37292	4	4
AGAGTGGCAAGTTCTG-1	10X	653	409	740743	B	1	4.2879	12	12
AGAGTGGCAATGTAAG-1	10X	4501	1160	740743	B	1	1.73295	10	10
AGAGTGGCACAGCGTC-1	10X	1155	554	740743	B	1	5.10823	16	16
AGAGTGGCAGCTGTGC-1	10X	6791	1958	740743	B	1	0.9866	24	24
AGAGTGGCAGGGTACA-1	10X	2905	1408	740743	B	1	3.20138	4	4
AGAGTGGCATTCCTCG-1	10X	4377	1368	740743	B	1	2.83299	7	7
AGAGTGGGTAGAAGGA-1	10X	4383	1279	740743	B	1	1.52863	0	0
AGAGTGGGTCCTCTTG-1	10X	2120	1055	740743	B	1	2.0283	5	5
AGAGTGGGTCTTTCAT-1	10X	4207	1336	740743	B	1	2.16306	7	7
AGAGTGGGTTGAACTC-1	10X	3789	1280	740743	B	1	1.87385	0	0
AGAGTGGGTTTCCACC-1	10X	1348	645	740743	B	1	1.63205	2	2
AGAGTGGTCAGTGTTG-1	10X	4917	1658	740743	B	1	4.39292	20	20
AGAGTGGTCCACGACG-1	10X	4099	1067	740743	B	1	0.805074	0	0
AGAGTGGTCGCTAGCG-1	10X	3460	994	740743	B	1	1.35838	0	0
AGAGTGGTCGGACAAG-1	10X	2469	906	740743	B	1	4.29324	14	14
AGAGTGGTCGGTCCGA-1	10X	3032	967	740743	B	1	2.96834	3	3
AGAGTGGTCGTCGTTC-1	10X	1760	611	740743	B	1	0.625	0	0
AGAGTGGTCGTTTAGG-1	10X	3303	1073	740743	B	1	1.30185	0	0
AGATCTGAGACTTGAA-1	10X	6926	2405	740743	B	1	2.9743	22	22
AGATCTGAGAGCTGCA-1	10X	8177	2248	740743	B	1	2.92283	1	1
AGATCTGAGAGGTAGA-1	10X	3956	1191	740743	B	1	2.70475	0	0
AGATCTGAGCAGACTG-1	10X	5214	1530	740743	B	1	2.14806	0	0
AGATCTGAGCAGGCTA-1	10X	4128	1509	740743	B	1	4.65116	6	6
AGATCTGAGGACTGGT-1	10X	3032	1294	740743	B	1	1.48417	4	4
AGATCTGAGGGTTCCC-1	10X	3780	1125	740743	B	1	4.17989	10	10
AGATCTGCACCGAAAG-1	10X	682	456	740743	B	1	2.49267	5	5
AGATCTGCAGCCTTGG-1	10X	870	504	740743	B	1	3.44828	0	0
AGATCTGCAGCTATTG-1	10X	3592	1531	740743	B	1	4.73274	4	4
AGATCTGCAGTAACGG-1	10X	3178	1080	740743	B	1	3.3669	7	7
AGATCTGCATAGTAAG-1	10X	2173	1132	740743	B	1	3.35941	4	4
AGATCTGCATTGCGGC-1	10X	2736	999	740743	B	1	4.05702	10	10
AGATCTGGTCCGTTAA-1	10X	1352	748	740743	B	1	5.91716	12	12
AGATCTGGTCTAGGTT-1	10X	4474	1366	740743	B	1	2.63746	0	0
AGATCTGGTGGGTATG-1	10X	2918	1179	740743	B	1	4.96916	1	1
AGATCTGGTGTGGCTC-1	10X	4109	1298	740743	B	1	1.58189	10	10
AGATCTGTCAACTCTT-1	10X	1940	929	740743	B	1	6.59794	5	5
AGATCTGTCAGATAAG-1	10X	2438	1087	740743	B	1	3.89664	5	5
AGATCTGTCAGTCCCT-1	10X	3268	1004	740743	B	1	1.04039	0	0
AGATCTGTCATGTGGT-1	10X	3059	1236	740743	B	1	4.0863	6	6
AGATCTGTCCACGTTC-1	10X	2918	982	740743	B	1	1.3708	0	0
AGATCTGTCTATCCCG-1	10X	5138	1463	740743	B	1	2.53017	7	7
AGATCTGTCTGTCTCG-1	10X	3563	1438	740743	B	1	2.10497	2	2
AGATTGCAGCCTCGTG-1	10X	3997	1381	740743	B	1	2.60195	3	3
AGATTGCAGCGTGTCC-1	10X	1874	1007	740743	B	1	2.02775	5	5
AGATTGCAGGATGGTC-1	10X	3627	1129	740743	B	1	3.06038	0	0
AGATTGCCAAACGTGG-1	10X	4337	1245	740743	B	1	2.00599	7	7
AGATTGCCAAGGGTCA-1	10X	1913	807	740743	B	1	3.08416	6	6
AGATTGCCACCAGGTC-1	10X	1616	624	740743	B	1	3.2797	12	12
AGATTGCCAGCGTAAG-1	10X	3802	1431	740743	B	1	2.57759	16	16
AGATTGCCAGCTTCGG-1	10X	3881	1323	740743	B	1	2.52512	16	16
AGATTGCCAGGGAGAG-1	10X	2694	957	740743	B	1	2.33853	0	0
AGATTGCCAGTACACT-1	10X	2800	1299	740743	B	1	3.89286	4	4
AGATTGCCAGTCAGCC-1	10X	2546	1109	740743	B	1	2.00314	5	5
AGATTGCCATGCGCAC-1	10X	3607	1054	740743	B	1	2.49515	0	0
AGATTGCCATGGTAGG-1	10X	3490	1374	740743	B	1	1.31805	5	5
AGATTGCGTACCAGTT-1	10X	5027	1465	740743	B	1	2.48657	7	7
AGATTGCGTACTCTCC-1	10X	1220	679	740743	B	1	4.01639	12	12
AGATTGCGTCAGGACA-1	10X	3234	1463	740743	B	1	2.53556	17	17
AGATTGCGTCCAACTA-1	10X	4245	1183	740743	B	1	2.26148	7	7
AGATTGCGTGCCTGGT-1	10X	2849	1236	740743	B	1	1.6146	5	5
AGATTGCGTTATTCTC-1	10X	3686	1151	740743	B	1	1.54639	0	0
AGATTGCGTTGCGTTA-1	10X	3482	955	740743	B	1	1.49339	0	0
AGATTGCTCAAAGTAG-1	10X	7256	2196	740743	B	1	3.28004	13	13
AGATTGCTCATCGGAT-1	10X	5192	1664	740743	B	1	3.67874	14	14
AGATTGCTCCTAGGGC-1	10X	1764	713	740743	B	1	5.839	3	3
AGATTGCTCCTTTCTC-1	10X	3534	1446	740743	B	1	2.32032	5	5
AGCAGCCAGAGACTTA-1	10X	656	455	740743	B	1	8.38415	11	11
AGCAGCCAGAGTAAGG-1	10X	2401	1020	740743	B	1	2.70721	6	6
AGCAGCCAGCAACGGT-1	10X	4664	1336	740743	B	1	2.74443	10	10
AGCAGCCAGCCCAGCT-1	10X	4031	1207	740743	B	1	2.43116	0	0
AGCAGCCAGCGTTTAC-1	10X	5403	1873	740743	B	1	3.23894	1	1
AGCAGCCAGGACAGAA-1	10X	5465	1484	740743	B	1	1.0613	7	7
AGCAGCCAGGATGGTC-1	10X	2504	861	740743	B	1	2.27636	0	0
AGCAGCCAGGGATCTG-1	10X	5126	1426	740743	B	1	1.75575	7	7
AGCAGCCAGTAGGCCA-1	10X	2373	1075	740743	B	1	2.4863	4	4
AGCAGCCAGTGATCGG-1	10X	3253	1078	740743	B	1	1.90593	0	0
AGCAGCCCAACACCTA-1	10X	4612	1434	740743	B	1	2.75369	0	0
AGCAGCCCAGCCTATA-1	10X	3137	1035	740743	B	1	2.77335	0	0
AGCAGCCGTACTTGAC-1	10X	3195	1317	740743	B	1	2.9421	4	4
AGCAGCCGTCAGAATA-1	10X	3334	1201	740743	B	1	2.0096	3	3
AGCAGCCGTGGCAAAC-1	10X	5030	1409	740743	B	1	2.36581	0	0
AGCAGCCGTGTCCTCT-1	10X	3503	1033	740743	B	1	2.3694	0	0
AGCAGCCGTTCGCTAA-1	10X	1450	732	740743	B	1	5.31034	12	12
AGCAGCCTCACAATGC-1	10X	3046	1309	740743	B	1	2.69206	4	4
AGCAGCCTCACCGTAA-1	10X	4039	1149	740743	B	1	1.0151	0	0
AGCAGCCTCACGACTA-1	10X	3560	1459	740743	B	1	1.43258	4	4
AGCAGCCTCCCACTTG-1	10X	3737	1145	740743	B	1	1.79288	7	7
AGCAGCCTCCGAAGAG-1	10X	541	370	740743	B	1	7.20887	11	11
AGCAGCCTCCTATTCA-1	10X	1282	744	740743	B	1	9.51638	11	11
AGCAGCCTCCTCAACC-1	10X	565	441	740743	B	1	1.59292	28	28
AGCAGCCTCTATGTGG-1	10X	6619	2004	740743	B	1	7.65977	19	19
AGCATACAGATCTGAA-1	10X	3853	1134	740743	B	1	1.58318	0	0
AGCATACAGATTACCC-1	10X	4768	1351	740743	B	1	1.92953	0	0
AGCATACAGCGGATCA-1	10X	5348	1949	740743	B	1	1.72027	4	4
AGCATACAGGCTACGA-1	10X	4271	1283	740743	B	1	1.38141	0	0
AGCATACAGTACGCGA-1	10X	6632	1677	740743	B	1	2.4427	0	0
AGCATACAGTGGCACA-1	10X	3817	1302	740743	B	1	2.61986	0	0
AGCATACAGTGTGGCA-1	10X	4024	1253	740743	B	1	1.78926	0	0
AGCATACCACCTGGTG-1	10X	3180	1372	740743	B	1	3.93082	6	6
AGCATACCACTGTTAG-1	10X	3849	1513	740743	B	1	2.96181	2	2
AGCATACCAGATGGCA-1	10X	5182	1833	740743	B	1	3.2034	13	13
AGCATACCATCCGTGG-1	10X	2309	889	740743	B	1	2.03551	0	0
AGCATACCATGTTCCC-1	10X	1021	680	740743	B	1	4.60333	11	11
AGCATACGTAGCGCAA-1	10X	5017	1336	740743	B	1	1.15607	3	3
AGCATACGTCCAGTAT-1	10X	611	405	740743	B	1	5.07365	11	11
AGCATACGTCGCTTTC-1	10X	3064	1231	740743	B	1	3.29634	2	2
AGCATACTCAGTACGT-1	10X	4284	1499	740743	B	1	3.87488	6	6
AGCATACTCATCTGTT-1	10X	2443	1158	740743	B	1	3.47933	5	5
AGCATACTCGGAAACG-1	10X	3754	1435	740743	B	1	1.41183	5	5
AGCCTAAAGAGACTAT-1	10X	5620	1869	740743	B	1	4.00356	15	15
AGCCTAAAGAGATGAG-1	10X	3025	934	740743	B	1	0.892562	0	0
AGCCTAAAGCCGTCGT-1	10X	4047	1104	740743	B	1	1.2849	7	7
AGCCTAAAGCGTAGTG-1	10X	2767	958	740743	B	1	2.56596	3	3
AGCCTAAAGCGTCAAG-1	10X	3126	948	740743	B	1	1.05566	0	0
AGCCTAAAGCTGCCCA-1	10X	5610	1856	740743	B	1	1.22995	15	15
AGCCTAAAGTCCTCCT-1	10X	717	474	740743	B	1	5.71827	11	11
AGCCTAACAAGCTGAG-1	10X	3741	1435	740743	B	1	2.72654	6	6
AGCCTAACAATCACAC-1	10X	4189	1330	740743	B	1	2.74529	0	0
AGCCTAACACCAGGTC-1	10X	2756	1094	740743	B	1	3.41074	1	1
AGCCTAACAGACACTT-1	10X	4648	1362	740743	B	1	2.21601	0	0
AGCCTAACAGATAATG-1	10X	3624	1377	740743	B	1	3.22848	17	17
AGCCTAACAGGTCTCG-1	10X	2539	1129	740743	B	1	4.60811	2	2
AGCCTAACATACGCCG-1	10X	2626	958	740743	B	1	2.01828	0	0
AGCCTAACATCTACGA-1	10X	4163	1613	740743	B	1	3.55513	5	5
AGCCTAACATGGTTGT-1	10X	5305	1454	740743	B	1	2.18662	3	3
AGCCTAACATTTCACT-1	10X	4686	1588	740743	B	1	2.51814	0	0
AGCCTAAGTCTGATTG-1	10X	9253	2187	740743	B	1	1.71836	7	7
AGCCTAAGTGGACGAT-1	10X	10462	2859	740743	B	1	2.85796	15	15
AGCCTAAGTGTCGCTG-1	10X	15982	3222	740743	B	1	1.70817	22	22
AGCCTAAGTTTCGCTC-1	10X	3255	1081	740743	B	1	1.90476	0	0
AGCCTAAGTTTGACTG-1	10X	2757	1269	740743	B	1	2.35764	5	5
AGCCTAATCAGCGACC-1	10X	1853	745	740743	B	1	1.51106	0	0
AGCCTAATCCGTTGCT-1	10X	2777	1083	740743	B	1	4.46525	6	6
AGCCTAATCGATGAGG-1	10X	5080	1491	740743	B	1	1.41732	7	7
AGCGGTCAGCCAACAG-1	10X	2886	986	740743	B	1	1.7325	10	10
AGCGGTCAGCCATCGC-1	10X	707	490	740743	B	1	6.22348	11	11
AGCGGTCAGCGACGTA-1	10X	564	383	740743	B	1	4.07801	11	11
AGCGGTCAGCTAGTCT-1	10X	797	453	740743	B	1	1.25471	2	2
AGCGGTCAGCTAGTGG-1	10X	3456	1106	740743	B	1	2.43056	0	0
AGCGGTCAGGCCCTTG-1	10X	1239	632	740743	B	1	8.636	12	12
AGCGGTCAGTCAATAG-1	10X	11078	2565	740743	B	1	3.13233	3	3
AGCGGTCAGTTTCCTT-1	10X	3029	1170	740743	B	1	2.41004	23	23
AGCGGTCCAAAGGAAG-1	10X	4747	1950	740743	B	1	2.27512	22	22
AGCGGTCCAAGCCCAC-1	10X	5127	1315	740743	B	1	1.59938	7	7
AGCGGTCCAGCCTATA-1	10X	4153	1330	740743	B	1	3.49145	0	0
AGCGGTCCAGCCTTGG-1	10X	2901	1159	740743	B	1	2.82661	2	2
AGCGGTCCATTGTGCA-1	10X	1380	697	740743	B	1	5.7971	17	17
AGCGGTCGTACCTACA-1	10X	1060	592	740743	B	1	3.96226	12	12
AGCGGTCGTAGCGATG-1	10X	2240	1030	740743	B	1	2.45536	4	4
AGCGGTCGTCATCCCT-1	10X	1898	845	740743	B	1	3.63541	1	1
AGCGGTCGTGCTGTAT-1	10X	3264	990	740743	B	1	1.37868	0	0
AGCGGTCGTTCACGGC-1	10X	2911	1381	740743	B	1	3.50395	5	5
AGCGGTCGTTCCACGG-1	10X	2676	854	740743	B	1	1.90583	0	0
AGCGGTCTCCTCCTAG-1	10X	1858	850	740743	B	1	3.33692	5	5
AGCGGTCTCGGCCGAT-1	10X	4501	1273	740743	B	1	2.88825	0	0
AGCGGTCTCGTTACAG-1	10X	4826	1399	740743	B	1	1.40903	7	7
AGCGGTCTCTGCAGTA-1	10X	8489	2381	740743	B	1	2.80363	13	13
AGCGTATAGAGGGCTT-1	10X	7292	2199	740743	B	1	2.31761	15	15
AGCGTATAGAGTACAT-1	10X	2994	1306	740743	B	1	6.54643	1	1
AGCGTATAGCCACGTC-1	10X	3208	1038	740743	B	1	7.66833	0	0
AGCGTATAGCTAGTCT-1	10X	4428	1270	740743	B	1	2.55194	0	0
AGCGTATAGTGGGATC-1	10X	5784	1949	740743	B	1	2.43776	15	15
AGCGTATCAATGTAAG-1	10X	4660	1474	740743	B	1	1.43777	0	0
AGCGTATCACCAGGTC-1	10X	2492	1114	740743	B	1	5.85875	5	5
AGCGTATCAGGACCCT-1	10X	3567	1340	740743	B	1	3.224	16	16
AGCGTATCAGGTCTCG-1	10X	2259	785	740743	B	1	4.0726	0	0
AGCGTATCATACGCCG-1	10X	3262	1078	740743	B	1	1.71674	0	0
AGCGTATCATTGGCGC-1	10X	2735	1024	740743	B	1	2.59598	0	0
AGCGTATGTGATAAGT-1	10X	4575	1358	740743	B	1	2.0765	0	0
AGCGTATGTTAGATGA-1	10X	2238	980	740743	B	1	3.17248	2	2
AGCGTATGTTCGCGAC-1	10X	2754	1095	740743	B	1	5.22876	1	1
AGCGTATTCCGTCAAA-1	10X	2322	897	740743	B	1	2.92851	3	3
AGCGTATTCCTTGCCA-1	10X	4320	1245	740743	B	1	3.14815	7	7
AGCGTATTCGCAAGCC-1	10X	2453	991	740743	B	1	3.09825	5	5
AGCGTATTCTAAGCCA-1	10X	3048	1355	740743	B	1	4.13386	14	14
AGCGTATTCTACCTGC-1	10X	4671	1400	740743	B	1	1.69129	0	0
AGCGTATTCTTTACAC-1	10X	2639	1127	740743	B	1	1.85676	7	7
AGCGTCGAGAGTACCG-1	10X	1526	596	740743	B	1	0.982962	12	12
AGCGTCGAGATGTGTA-1	10X	1184	616	740743	B	1	2.36486	4	4
AGCGTCGAGGATATAC-1	10X	1505	534	740743	B	1	1.19601	0	0
AGCGTCGAGGCTAGAC-1	10X	2298	768	740743	B	1	2.26284	0	0
AGCGTCGCAAAGAATC-1	10X	1860	788	740743	B	1	2.31183	2	2
AGCGTCGCAGATTGCT-1	10X	1853	746	740743	B	1	1.83486	0	0
AGCGTCGCAGGGTTAG-1	10X	4161	1480	740743	B	1	2.33117	13	13
AGCGTCGCAGTCCTTC-1	10X	2292	747	740743	B	1	2.26876	0	0
AGCGTCGCATCACGAT-1	10X	2876	883	740743	B	1	1.98192	0	0
AGCGTCGCATGCAACT-1	10X	2417	778	740743	B	1	1.73769	0	0
AGCGTCGCATTAGCCA-1	10X	1911	675	740743	B	1	2.04082	0	0
AGCGTCGGTAAGTGTA-1	10X	1724	605	740743	B	1	1.74014	18	18
AGCGTCGGTACCGTAT-1	10X	1113	437	740743	B	1	1.97664	12	12
AGCGTCGGTAGGACAC-1	10X	999	403	740743	B	1	3.9039	12	12
AGCGTCGGTCCATCCT-1	10X	772	436	740743	B	1	3.75648	1	1
AGCGTCGGTTCTCATT-1	10X	1081	485	740743	B	1	2.03515	0	0
AGCGTCGTCAACGCTA-1	10X	1438	515	740743	B	1	0.486787	0	0
AGCTCCTAGAGAACAG-1	10X	654	454	740743	B	1	1.07034	5	5
AGCTCCTAGAGTGAGA-1	10X	3938	1481	740743	B	1	3.9614	1	1
AGCTCCTAGCGCTTAT-1	10X	3669	1431	740743	B	1	2.23494	5	5
AGCTCCTAGCTAGTTC-1	10X	3968	1378	740743	B	1	1.94052	0	0
AGCTCCTAGCTCCTCT-1	10X	4191	1359	740743	B	1	2.50537	0	0
AGCTCCTAGCTTCGCG-1	10X	2624	1260	740743	B	1	3.46799	5	5
AGCTCCTAGTAGATGT-1	10X	3831	1271	740743	B	1	2.61028	0	0
AGCTCCTAGTTACCCA-1	10X	6901	2150	740743	B	1	3.18794	13	13
AGCTCCTCATGGGACA-1	10X	625	377	740743	B	1	5.28	11	11
AGCTCCTGTCGGCTCA-1	10X	1059	638	740743	B	1	9.91501	11	11
AGCTCCTGTCTTGCGG-1	10X	4640	1354	740743	B	1	1.27155	7	7
AGCTCCTGTGAACCTT-1	10X	3216	1278	740743	B	1	3.35821	2	2
AGCTCCTGTTCGGGCT-1	10X	1492	750	740743	B	1	3.48525	2	2
AGCTCCTGTTTAAGCC-1	10X	914	518	740743	B	1	7.43982	12	12
AGCTCCTTCAAACAAG-1	10X	7670	2379	740743	B	1	2.84224	14	14
AGCTCCTTCAAACCGT-1	10X	5018	1641	740743	B	1	1.99283	7	7
AGCTCCTTCACCATAG-1	10X	2084	923	740743	B	1	2.68714	2	2
AGCTCCTTCGACCAGC-1	10X	1600	857	740743	B	1	4.5625	4	4
AGCTCCTTCGCTTAGA-1	10X	2367	1075	740743	B	1	3.12632	6	6
AGCTCCTTCTCAACTT-1	10X	3249	1485	740743	B	1	4.06279	5	5
AGCTCTCAGCGTCTAT-1	10X	1811	845	740743	B	1	5.1905	2	2
AGCTCTCAGTAGCCGA-1	10X	4434	1270	740743	B	1	3.47316	7	7
AGCTCTCAGTCATGCT-1	10X	3469	1162	740743	B	1	1.49899	0	0
AGCTCTCAGTGAACGC-1	10X	5740	1652	740743	B	1	3.3101	3	3
AGCTCTCAGTGGAGTC-1	10X	3366	1085	740743	B	1	1.54486	0	0
AGCTCTCCACTACAGT-1	10X	2896	1044	740743	B	1	1.62293	0	0
AGCTCTCCAGTGAGTG-1	10X	4136	1283	740743	B	1	0.918762	0	0
AGCTCTCGTAGGACAC-1	10X	1821	947	740743	B	1	2.08677	5	5
AGCTCTCGTATATCCG-1	10X	4269	1360	740743	B	1	3.13891	7	7
AGCTCTCGTCTAGTGT-1	10X	1144	592	740743	B	1	6.64336	12	12
AGCTCTCGTTCGTTGA-1	10X	2763	1272	740743	B	1	5.10315	4	4
AGCTCTCGTTGGTGGA-1	10X	4593	1253	740743	B	1	2.43849	10	10
AGCTCTCGTTGTACAC-1	10X	519	341	740743	B	1	9.63391	11	11
AGCTCTCTCACGAAGG-1	10X	2888	1217	740743	B	1	2.11219	5	5
AGCTCTCTCACTCCTG-1	10X	747	479	740743	B	1	0.535475	11	11
AGCTCTCTCACTTCAT-1	10X	2940	1405	740743	B	1	3.97959	4	4
AGCTCTCTCGCCTGTT-1	10X	3379	1171	740743	B	1	1.80527	0	0
AGCTCTCTCTCGCATC-1	10X	1871	995	740743	B	1	9.1395	1	1
AGCTTGAAGATTACCC-1	10X	3114	1380	740743	B	1	1.41297	5	5
AGCTTGAAGCAGATCG-1	10X	3965	1244	740743	B	1	1.28625	7	7
AGCTTGAAGCGCCTCA-1	10X	4238	1160	740743	B	1	2.4068	0	0
AGCTTGAAGCGCTTAT-1	10X	9146	2227	740743	B	1	0.929368	24	24
AGCTTGAAGCTAAACA-1	10X	3102	1035	740743	B	1	1.83752	10	10
AGCTTGAAGGCATGGT-1	10X	4818	1297	740743	B	1	1.16231	3	3
AGCTTGACAATTGCTG-1	10X	675	482	740743	B	1	9.33333	11	11
AGCTTGACACATTTCT-1	10X	4804	1424	740743	B	1	2.72689	3	3
AGCTTGACAGCGAACA-1	10X	6403	1700	740743	B	1	3.74824	14	14
AGCTTGACAGGGTATG-1	10X	2877	1412	740743	B	1	0.0347584	4	4
AGCTTGACAGGTGGAT-1	10X	2957	989	740743	B	1	1.116	0	0
AGCTTGACATCGTCGG-1	10X	3016	988	740743	B	1	1.69098	7	7
AGCTTGACATTCCTCG-1	10X	3443	1536	740743	B	1	3.54342	4	4
AGCTTGAGTAAATGTG-1	10X	4331	1382	740743	B	1	3.18633	0	0
AGCTTGAGTCAGAGGT-1	10X	2874	1041	740743	B	1	4.07098	8	8
AGCTTGAGTCGCCATG-1	10X	2855	1169	740743	B	1	3.60771	1	1
AGCTTGATCATGTAGC-1	10X	8488	2114	740743	B	1	3.00424	16	16
AGCTTGATCATGTCTT-1	10X	4064	1678	740743	B	1	2.63287	4	4
AGCTTGATCCACGTTC-1	10X	4049	1008	740743	B	1	1.70412	0	0
AGCTTGATCCAGGGCT-1	10X	3335	1155	740743	B	1	0.95952	3	3
AGCTTGATCCTATGTT-1	10X	3115	1186	740743	B	1	1.89406	7	7
AGCTTGATCGGGAGTA-1	10X	4761	1334	740743	B	1	0.588112	7	7
AGGCCACAGGGAAACA-1	10X	3941	1131	740743	B	1	3.07029	3	3
AGGCCACCAAAGCGGT-1	10X	8196	2087	740743	B	1	3.22108	1	1
AGGCCACCAAATTGCC-1	10X	3624	1119	740743	B	1	0.496689	3	3
AGGCCACCAACTGCGC-1	10X	3488	1502	740743	B	1	2.89564	4	4
AGGCCACCAAGCTGAG-1	10X	3824	1061	740743	B	1	1.35983	0	0
AGGCCACCAATTGCTG-1	10X	4228	1386	740743	B	1	1.65563	0	0
AGGCCACCACCATGTA-1	10X	9472	2147	740743	B	1	1.86867	0	0
AGGCCACCAGCCTTGG-1	10X	7769	1987	740743	B	1	2.48423	6	6
AGGCCACCAGCTGTGC-1	10X	798	523	740743	B	1	8.14536	11	11
AGGCCACCAGTATAAG-1	10X	5121	1617	740743	B	1	2.34329	3	3
AGGCCACCATACCATG-1	10X	3494	1229	740743	B	1	1.60275	0	0
AGGCCACCATCGGGTC-1	10X	4020	1331	740743	B	1	1.76617	7	7
AGGCCACCATGCATGT-1	10X	4089	1220	740743	B	1	1.17388	0	0
AGGCCACGTCTAGTGT-1	10X	1669	664	740743	B	1	3.59497	0	0
AGGCCACGTGATGATA-1	10X	4548	1450	740743	B	1	0.879507	0	0
AGGCCACGTGTGACGA-1	10X	4234	1365	740743	B	1	1.36986	18	18
AGGCCACGTGTGGCTC-1	10X	4488	1322	740743	B	1	1.78253	0	0
AGGCCACTCATCGCTC-1	10X	4078	1288	740743	B	1	1.52035	0	0
AGGCCACTCCAAATGC-1	10X	3649	1220	740743	B	1	2.21979	0	0
AGGCCACTCTGCTGTC-1	10X	1485	660	740743	B	1	5.45455	12	12
AGGCCGTAGAACTCGG-1	10X	2440	1240	740743	B	1	5.28689	4	4
AGGCCGTAGACGCTTT-1	10X	2783	1273	740743	B	1	2.40747	5	5
AGGCCGTAGATATGGT-1	10X	4349	1376	740743	B	1	1.95447	0	0
AGGCCGTAGCCGCCTA-1	10X	797	497	740743	B	1	0	11	11
AGGCCGTAGCGAAGGG-1	10X	3227	1144	740743	B	1	1.73536	6	6
AGGCCGTAGCGTAATA-1	10X	3289	1339	740743	B	1	3.64853	5	5
AGGCCGTAGGTGGGTT-1	10X	4489	1321	740743	B	1	2.31677	6	6
AGGCCGTAGGTGTTAA-1	10X	5095	1482	740743	B	1	1.76644	0	0
AGGCCGTAGTACGTTC-1	10X	4421	1373	740743	B	1	2.75956	18	18
AGGCCGTAGTCATGCT-1	10X	2952	1226	740743	B	1	3.15041	4	4
AGGCCGTAGTGAACGC-1	10X	3448	1389	740743	B	1	2.58121	2	2
AGGCCGTCACATAACC-1	10X	1515	779	740743	B	1	4.48845	5	5
AGGCCGTCACTCTGTC-1	10X	3469	1350	740743	B	1	1.2972	4	4
AGGCCGTCATACTCTT-1	10X	5492	2072	740743	B	1	6.39111	1	1
AGGCCGTCATCGATGT-1	10X	3689	1388	740743	B	1	2.65655	2	2
AGGCCGTCATGTCGAT-1	10X	3654	1066	740743	B	1	2.49042	10	10
AGGCCGTCATTAACCG-1	10X	2056	820	740743	B	1	6.46887	3	3
AGGCCGTCATTAGGCT-1	10X	1053	619	740743	B	1	9.49668	11	11
AGGCCGTGTAAGAGGA-1	10X	4325	1207	740743	B	1	1.96532	0	0
AGGCCGTGTAAGTAGT-1	10X	2272	862	740743	B	1	2.94894	0	0
AGGCCGTGTCCGACGT-1	10X	2802	962	740743	B	1	2.46253	0	0
AGGCCGTGTCTCCACT-1	10X	1802	757	740743	B	1	3.49612	5	5
AGGCCGTGTGACCAAG-1	10X	4108	1435	740743	B	1	2.72639	1	1
AGGCCGTGTTACCAGT-1	10X	3087	1293	740743	B	1	1.78167	5	5
AGGCCGTTCAATACCG-1	10X	4023	1219	740743	B	1	5.51827	6	6
AGGCCGTTCCAAATGC-1	10X	3581	1048	740743	B	1	2.54119	0	0
AGGCCGTTCTTGTACT-1	10X	2072	779	740743	B	1	2.99228	12	12
AGGGAGTAGAATTGTG-1	10X	4059	1685	740743	B	1	3.72013	4	4
AGGGAGTAGAGGTTGC-1	10X	2921	1074	740743	B	1	5.75145	9	9
AGGGAGTAGATAGGAG-1	10X	7141	2074	740743	B	1	1.97451	15	15
AGGGAGTAGGAATCGC-1	10X	2620	1099	740743	B	1	3.89313	2	2
AGGGAGTAGGACCACA-1	10X	4680	1425	740743	B	1	1.49573	0	0
AGGGAGTAGGATGGAA-1	10X	3746	1729	740743	B	1	3.3102	4	4
AGGGAGTCAATAAGCA-1	10X	4350	1383	740743	B	1	2.09195	0	0
AGGGAGTCAATTCCTT-1	10X	837	526	740743	B	1	7.16846	11	11
AGGGAGTCACAGAGGT-1	10X	1282	588	740743	B	1	2.4961	12	12
AGGGAGTCACTTGGAT-1	10X	8324	2178	740743	B	1	3.07544	14	14
AGGGAGTCATTCCTCG-1	10X	3344	1146	740743	B	1	2.7811	0	0
AGGGAGTGTAGAGCTG-1	10X	7020	1723	740743	B	1	3.03419	19	19
AGGGAGTGTCTAGAGG-1	10X	3347	1071	740743	B	1	2.89812	10	10
AGGGAGTGTGATAAAC-1	10X	6717	2146	740743	B	1	2.20336	15	15
AGGGAGTGTTATCCGA-1	10X	1735	820	740743	B	1	1.44092	4	4
AGGGAGTGTTATGTGC-1	10X	646	428	740743	B	1	7.89474	11	11
AGGGAGTGTTCGGCAC-1	10X	2613	812	740743	B	1	2.64064	0	0
AGGGAGTTCCTCGCAT-1	10X	4655	1534	740743	B	1	0.837809	24	24
AGGGAGTTCTGCCCTA-1	10X	5179	1931	740743	B	1	1.95018	4	4
AGGGATGAGACTAAGT-1	10X	4733	1253	740743	B	1	1.30995	7	7
AGGGATGAGCGCTCCA-1	10X	1789	649	740743	B	1	1.50922	0	0
AGGGATGAGCGTGTCC-1	10X	1236	457	740743	B	1	1.86084	12	12
AGGGATGAGGCTAGCA-1	10X	4936	1349	740743	B	1	1.37763	0	0
AGGGATGAGTTCCACA-1	10X	3471	1155	740743	B	1	1.32527	7	7
AGGGATGAGTTTGCGT-1	10X	4531	1374	740743	B	1	1.89804	3	3
AGGGATGCAGGAATGC-1	10X	1831	782	740743	B	1	7.42764	2	2
AGGGATGCATCCTTGC-1	10X	2928	1356	740743	B	1	1.84426	5	5
AGGGATGGTAGCGCAA-1	10X	653	422	740743	B	1	3.82848	11	11
AGGGATGGTAGCTGCC-1	10X	2370	975	740743	B	1	4.55696	2	2
AGGGATGGTCCATGAT-1	10X	3994	1415	740743	B	1	2.10315	0	0
AGGGATGGTGTGCCTG-1	10X	594	397	740743	B	1	7.07071	11	11
AGGGATGGTTGCGTTA-1	10X	4000	1371	740743	B	1	2.75	3	3
AGGGATGTCACCCGAG-1	10X	7170	1758	740743	B	1	0.599721	3	3
AGGGATGTCACCTCGT-1	10X	2939	1149	740743	B	1	3.06227	6	6
AGGGATGTCAGCTTAG-1	10X	5176	1467	740743	B	1	0.946677	0	0
AGGGATGTCGTATCAG-1	10X	3321	1030	740743	B	1	1.89702	0	0
AGGGATGTCTGATTCT-1	10X	3887	1373	740743	B	1	1.28634	7	7
AGGGTGAAGACACGAC-1	10X	5131	1444	740743	B	1	2.53362	10	10
AGGGTGAAGACATAAC-1	10X	3789	1189	740743	B	1	1.21404	0	0
AGGGTGAAGACGACGT-1	10X	1632	881	740743	B	1	2.57353	4	4
AGGGTGAAGATAGTCA-1	10X	1051	614	740743	B	1	8.37298	11	11
AGGGTGAAGGTGACCA-1	10X	919	635	740743	B	1	9.03156	11	11
AGGGTGAAGTCGAGTG-1	10X	2270	1003	740743	B	1	1.54185	5	5
AGGGTGACAACACGCC-1	10X	3539	1085	740743	B	1	0.254309	0	0
AGGGTGACACATCTTT-1	10X	3545	1566	740743	B	1	2.67983	5	5
AGGGTGACACATTCGA-1	10X	2723	990	740743	B	1	2.53397	0	0
AGGGTGACACCCTATC-1	10X	5750	1725	740743	B	1	1.66957	15	15
AGGGTGACACGTCAGC-1	10X	3281	909	740743	B	1	1.15818	3	3
AGGGTGACAGCTGGCT-1	10X	4244	1321	740743	B	1	1.31951	0	0
AGGGTGACAGGTTTCA-1	10X	1719	858	740743	B	1	6.9808	3	3
AGGGTGACATGCAATC-1	10X	982	527	740743	B	1	9.16497	11	11
AGGGTGAGTAATCGTC-1	10X	2437	1066	740743	B	1	3.36479	2	2
AGGGTGAGTATGGTTC-1	10X	4148	1164	740743	B	1	2.91707	7	7
AGGGTGAGTCATACTG-1	10X	1085	696	740743	B	1	5.62212	11	11
AGGGTGAGTCGAGATG-1	10X	4775	1445	740743	B	1	1.17277	7	7
AGGGTGAGTCGTCTTC-1	10X	737	466	740743	B	1	6.24152	11	11
AGGGTGAGTGACTCAT-1	10X	2870	1075	740743	B	1	1.98606	0	0
AGGGTGAGTTCCCGAG-1	10X	4601	1237	740743	B	1	1.34753	7	7
AGGGTGAGTTCTCATT-1	10X	873	623	740743	B	1	6.7583	11	11
AGGGTGATCCATTCTA-1	10X	8280	1977	740743	B	1	1.93237	0	0
AGGGTGATCCTCATTA-1	10X	2238	1053	740743	B	1	4.82574	4	4
AGGGTGATCCTTTCTC-1	10X	4454	1542	740743	B	1	2.37988	7	7
AGGGTGATCGGCATCG-1	10X	5251	1508	740743	B	1	0.647496	3	3
AGGTCATAGACCCACC-1	10X	3574	1173	740743	B	1	3.69334	0	0
AGGTCATAGCACACAG-1	10X	5235	1429	740743	B	1	1.64279	0	0
AGGTCATAGCACCGTC-1	10X	2660	1086	740743	B	1	2.85714	2	2
AGGTCATAGCCGGTAA-1	10X	4041	1328	740743	B	1	3.0438	2	2
AGGTCATAGCGATAGC-1	10X	4477	1151	740743	B	1	2.14429	0	0
AGGTCATAGCTATGCT-1	10X	856	480	740743	B	1	7.00935	5	5
AGGTCATAGGAGTAGA-1	10X	3072	1059	740743	B	1	2.14844	7	7
AGGTCATAGTCAATAG-1	10X	4211	1321	740743	B	1	2.32724	3	3
AGGTCATAGTGGAGTC-1	10X	8477	2398	740743	B	1	1.58075	14	14
AGGTCATCAAGAAGAG-1	10X	2668	1169	740743	B	1	1.12444	5	5
AGGTCATCAGTGAGTG-1	10X	3669	1069	740743	B	1	1.44454	0	0
AGGTCATCATCGATTG-1	10X	3771	1306	740743	B	1	2.01538	0	0
AGGTCATCATGCATGT-1	10X	4092	1279	740743	B	1	1.73509	0	0
AGGTCATGTATGGTTC-1	10X	649	424	740743	B	1	5.39291	11	11
AGGTCATGTCAATGTC-1	10X	1934	838	740743	B	1	6.82523	23	23
AGGTCATGTCGCATAT-1	10X	6375	1597	740743	B	1	3.98431	3	3
AGGTCATGTCGCATCG-1	10X	5204	1349	740743	B	1	2.402	7	7
AGGTCATGTCTCGTTC-1	10X	4497	1431	740743	B	1	4.3807	6	6
AGGTCATGTGGCAAAC-1	10X	3044	1368	740743	B	1	2.26675	4	4
AGGTCATGTGTAAGTA-1	10X	1410	776	740743	B	1	9.57447	8	8
AGGTCATGTGTGGCTC-1	10X	2507	1084	740743	B	1	2.27363	5	5
AGGTCATGTTACGGAG-1	10X	3787	1272	740743	B	1	1.18828	0	0
AGGTCATGTTGGGACA-1	10X	2099	990	740743	B	1	2.47737	4	4
AGGTCATGTTGTGGAG-1	10X	2636	1081	740743	B	1	0	4	4
AGGTCATTCCATGAGT-1	10X	2705	1254	740743	B	1	2.66174	4	4
AGGTCATTCGCAGGCT-1	10X	6468	1876	740743	B	1	4.82375	16	16
AGGTCATTCGCGATCG-1	10X	3268	1114	740743	B	1	2.23378	0	0
AGGTCATTCGCTAGCG-1	10X	4201	1242	740743	B	1	0.73792	3	3
AGGTCATTCTCTAGGA-1	10X	6819	1942	740743	B	1	1.59847	7	7
AGGTCCGAGATAGGAG-1	10X	4216	1314	740743	B	1	2.56167	3	3
AGGTCCGAGCAGCCTC-1	10X	852	548	740743	B	1	2.46479	11	11
AGGTCCGAGCCAGGAT-1	10X	5282	1577	740743	B	1	4.35441	0	0
AGGTCCGAGGCAATTA-1	10X	5733	1880	740743	B	1	3.95953	0	0
AGGTCCGAGGCTAGCA-1	10X	6486	1756	740743	B	1	1.75763	7	7
AGGTCCGAGGTGCTTT-1	10X	673	435	740743	B	1	5.20059	11	11
AGGTCCGAGTTAACGA-1	10X	1405	720	740743	B	1	5.8363	12	12
AGGTCCGAGTTAGGTA-1	10X	2466	1123	740743	B	1	2.39254	5	5
AGGTCCGCAATCTACG-1	10X	5116	1387	740743	B	1	1.66145	7	7
AGGTCCGCACAAGACG-1	10X	2112	1089	740743	B	1	4.49811	4	4
AGGTCCGCACGCCAGT-1	10X	721	418	740743	B	1	6.38003	12	12
AGGTCCGCATGACGGA-1	10X	3549	1084	740743	B	1	2.64863	0	0
AGGTCCGGTAGCTTGT-1	10X	3397	1258	740743	B	1	3.1204	5	5
AGGTCCGGTATGAAAC-1	10X	8656	2428	740743	B	1	1.32856	24	24
AGGTCCGGTCCAAGTT-1	10X	2957	1015	740743	B	1	2.60399	0	0
AGGTCCGGTCTGGTCG-1	10X	3273	1127	740743	B	1	2.0165	0	0
AGGTCCGGTGCAACTT-1	10X	4085	1292	740743	B	1	2.0563	0	0
AGGTCCGGTGTGAATA-1	10X	2507	1247	740743	B	1	2.91185	5	5
AGGTCCGGTGTTGAGG-1	10X	2923	1216	740743	B	1	2.12111	2	2
AGGTCCGGTTATCACG-1	10X	2967	990	740743	B	1	3.60634	10	10
AGGTCCGGTTATCGGT-1	10X	3225	1268	740743	B	1	2.35659	23	23
AGGTCCGTCAAACAAG-1	10X	2252	837	740743	B	1	6.30551	8	8
AGGTCCGTCAGAGGTG-1	10X	1959	994	740743	B	1	4.79837	4	4
AGGTCCGTCATCTGCC-1	10X	2952	1295	740743	B	1	2.6084	5	5
AGGTCCGTCCATGAGT-1	10X	7728	2258	740743	B	1	2.35507	4	4
AGGTCCGTCTGTTGAG-1	10X	3731	1129	740743	B	1	3.51112	12	12
AGTAGTCAGAACAATC-1	10X	2705	1043	740743	B	1	1.8854	0	0
AGTAGTCAGAATCTCC-1	10X	1576	799	740743	B	1	4.56853	2	2
AGTAGTCAGCTGGAAC-1	10X	3884	1150	740743	B	1	2.67765	3	3
AGTAGTCAGGATGGTC-1	10X	3508	1288	740743	B	1	3.53478	2	2
AGTAGTCAGTAACCCT-1	10X	6918	2043	740743	B	1	4.69789	14	14
AGTAGTCCACGCTTTC-1	10X	2261	823	740743	B	1	3.71517	12	12
AGTAGTCCACGGCGTT-1	10X	3040	997	740743	B	1	0.921053	0	0
AGTAGTCCAGAGCCAA-1	10X	902	507	740743	B	1	2.99335	12	12
AGTAGTCCATCACCCT-1	10X	2958	1292	740743	B	1	3.11021	4	4
AGTAGTCGTAATAGCA-1	10X	3281	1240	740743	B	1	2.95642	8	8
AGTAGTCGTCACACGC-1	10X	1167	667	740743	B	1	2.65638	0	0
AGTAGTCGTCCGAAGA-1	10X	5243	1471	740743	B	1	1.86916	7	7
AGTAGTCGTCGCGAAA-1	10X	2348	1086	740743	B	1	2.38501	4	4
AGTAGTCGTCTGCCAG-1	10X	2928	1181	740743	B	1	1.60519	2	2
AGTAGTCGTTCCGGCA-1	10X	3822	1160	740743	B	1	1.96232	0	0
AGTAGTCGTTGTCGCG-1	10X	2754	986	740743	B	1	2.46914	1	1
AGTAGTCGTTGTGGAG-1	10X	2521	1051	740743	B	1	1.86434	2	2
AGTAGTCTCCTCCTAG-1	10X	2581	1137	740743	B	1	1.93723	2	2
AGTAGTCTCCTTGACC-1	10X	1107	506	740743	B	1	8.94309	12	12
AGTAGTCTCGGATGTT-1	10X	5754	1879	740743	B	1	2.06813	7	7
AGTCTTTAGCAGGTCA-1	10X	3513	1103	740743	B	1	1.8218	0	0
AGTCTTTAGCTTTGGT-1	10X	3999	1439	740743	B	1	3.15079	16	16
AGTCTTTAGGAATCGC-1	10X	650	386	740743	B	1	0.923077	18	18
AGTCTTTAGTAGATGT-1	10X	1045	682	740743	B	1	9.47368	11	11
AGTCTTTCAAATCCGT-1	10X	1240	609	740743	B	1	9.43548	12	12
AGTCTTTCACTAGTAC-1	10X	3855	1684	740743	B	1	3.16472	17	17
AGTCTTTCAGGAATCG-1	10X	2543	1160	740743	B	1	1.65159	14	14
AGTCTTTCAGGGTATG-1	10X	4830	1497	740743	B	1	1.11801	0	0
AGTCTTTCATCCTAGA-1	10X	11556	2589	740743	B	1	2.89893	15	15
AGTCTTTGTATCGCAT-1	10X	2853	1159	740743	B	1	3.47003	2	2
AGTCTTTGTCACAAGG-1	10X	5332	1639	740743	B	1	4.03226	3	3
AGTCTTTGTCCGAATT-1	10X	821	517	740743	B	1	8.28258	11	11
AGTCTTTGTCCTGCTT-1	10X	3249	980	740743	B	1	2.95476	0	0
AGTCTTTGTGTCAATC-1	10X	3157	1289	740743	B	1	6.27178	2	2
AGTCTTTGTGTTCGAT-1	10X	2518	1286	740743	B	1	7.74424	2	2
AGTCTTTTCCTATGTT-1	10X	4489	1501	740743	B	1	4.25485	16	16
AGTCTTTTCGAATGCT-1	10X	4936	1362	740743	B	1	2.77553	0	0
AGTCTTTTCGTCACGG-1	10X	2224	1063	740743	B	1	1.97842	4	4
AGTCTTTTCTCGAGTA-1	10X	4116	1473	740743	B	1	3.23129	16	16
AGTCTTTTCTGCTGTC-1	10X	1916	707	740743	B	1	3.13152	12	12
AGTGAGGAGAGCTATA-1	10X	2668	1122	740743	B	1	3.44828	4	4
AGTGAGGAGAGTCGGT-1	10X	1604	667	740743	B	1	2.55611	0	0
AGTGAGGAGCTGAACG-1	10X	3823	1292	740743	B	1	1.64792	0	0
AGTGAGGAGGTGCACA-1	10X	3130	1030	740743	B	1	2.10863	0	0
AGTGAGGAGTATTGGA-1	10X	3486	1427	740743	B	1	1.52037	5	5
AGTGAGGAGTCATGCT-1	10X	4599	1453	740743	B	1	2.21787	6	6
AGTGAGGAGTTGAGAT-1	10X	3882	1428	740743	B	1	3.32303	2	2
AGTGAGGCAAGAGTCG-1	10X	1384	625	740743	B	1	1.5896	12	12
AGTGAGGCACGACTCG-1	10X	3071	1380	740743	B	1	3.51677	2	2
AGTGAGGCACTGTGTA-1	10X	491	346	740743	B	1	7.53564	11	11
AGTGAGGCAGAGCCAA-1	10X	3068	1362	740743	B	1	1.66232	4	4
AGTGAGGCAGTAAGAT-1	10X	5035	1556	740743	B	1	2.32373	0	0
AGTGAGGGTAAACCTC-1	10X	3779	1199	740743	B	1	1.66711	0	0
AGTGAGGGTAATTGGA-1	10X	4337	1792	740743	B	1	2.83606	23	23
AGTGAGGGTAGAGCTG-1	10X	5225	1779	740743	B	1	5.32057	4	4
AGTGAGGGTGCTTCTC-1	10X	3887	1395	740743	B	1	2.44404	23	23
AGTGAGGTCAAACCAC-1	10X	4873	1406	740743	B	1	2.33942	10	10
AGTGAGGTCATTGCGA-1	10X	4117	1177	740743	B	1	2.93903	0	0
AGTGAGGTCTACTCAT-1	10X	814	521	740743	B	1	7.49386	11	11
AGTGAGGTCTCCAACC-1	10X	3708	1094	740743	B	1	1.99569	7	7
AGTGAGGTCTCTTGAT-1	10X	904	615	740743	B	1	7.52212	11	11
AGTGAGGTCTGAGGGA-1	10X	2879	916	740743	B	1	2.50087	8	8
AGTGGGAAGAACAACT-1	10X	3584	1080	740743	B	1	1.39509	7	7
AGTGGGAAGAAGGTGA-1	10X	3180	1140	740743	B	1	1.88679	0	0
AGTGGGAAGGCTAGCA-1	10X	4260	1395	740743	B	1	1.83099	3	3
AGTGGGAAGGGATGGG-1	10X	3132	1024	740743	B	1	1.40485	0	0
AGTGGGAAGTCGATAA-1	10X	2282	910	740743	B	1	6.70465	14	14
AGTGGGACACTGTGTA-1	10X	4335	1335	740743	B	1	1.91465	3	3
AGTGGGACAGATCTGT-1	10X	2372	1048	740743	B	1	2.82462	5	5
AGTGGGACAGGGATTG-1	10X	2582	1170	740743	B	1	1.58792	5	5
AGTGGGACATGGTCTA-1	10X	3360	1114	740743	B	1	2.14286	0	0
AGTGGGAGTAAGCACG-1	10X	3030	898	740743	B	1	1.61716	0	0
AGTGGGAGTAGCTGCC-1	10X	4607	1357	740743	B	1	1.34578	3	3
AGTGGGAGTCGAAAGC-1	10X	646	430	740743	B	1	9.44272	11	11
AGTGGGAGTCTTGTCC-1	10X	4298	1634	740743	B	1	4.76966	13	13
AGTGGGAGTGCACTTA-1	10X	659	480	740743	B	1	7.58725	11	11
AGTGGGAGTGCGAAAC-1	10X	536	330	740743	B	1	8.39552	11	11
AGTGGGAGTGTTTGTG-1	10X	2471	1007	740743	B	1	2.18535	6	6
AGTGGGATCATCACCC-1	10X	2639	849	740743	B	1	3.90299	10	10
AGTGGGATCCAAAGTC-1	10X	1886	737	740743	B	1	2.54507	0	0
AGTGGGATCCAGAAGG-1	10X	4300	1362	740743	B	1	1.88372	0	0
AGTGGGATCCTAAGTG-1	10X	1216	472	740743	B	1	6.82566	14	14
AGTGGGATCGTTGCCT-1	10X	4375	1438	740743	B	1	4.22857	6	6
AGTGGGATCTTGTATC-1	10X	1072	715	740743	B	1	8.48881	11	11
AGTGTCAAGAAGGGTA-1	10X	3541	1125	740743	B	1	1.83564	0	0
AGTGTCAAGAATTGTG-1	10X	5307	1470	740743	B	1	2.60034	0	0
AGTGTCAAGAGCCTAG-1	10X	3712	1103	740743	B	1	1.02371	0	0
AGTGTCAAGATGCCTT-1	10X	3439	1018	740743	B	1	1.39575	0	0
AGTGTCAAGCTGATAA-1	10X	961	534	740743	B	1	9.05307	0	0
AGTGTCAAGCTGCGAA-1	10X	1262	557	740743	B	1	2.2187	12	12
AGTGTCAAGGCTCTTA-1	10X	3104	1305	740743	B	1	2.22294	4	4
AGTGTCAAGTTAGGTA-1	10X	2301	964	740743	B	1	5.17166	1	1
AGTGTCACAATGGATA-1	10X	4396	1309	740743	B	1	2.41128	0	0
AGTGTCACAGGGTACA-1	10X	3607	1155	740743	B	1	2.74466	0	0
AGTGTCACAGGTGGAT-1	10X	3052	1309	740743	B	1	2.22805	4	4
AGTGTCAGTCAAACTC-1	10X	3882	1238	740743	B	1	1.57135	0	0
AGTGTCAGTGTGGTTT-1	10X	3754	1330	740743	B	1	5.03463	7	7
AGTGTCATCCTTCAAT-1	10X	6430	1794	740743	B	1	3.90358	15	15
AGTGTCATCGCAGGCT-1	10X	4532	1288	740743	B	1	1.69903	3	3
AGTGTCATCGGAGCAA-1	10X	3540	1212	740743	B	1	3.33333	9	9
AGTTGGTAGCGATGAC-1	10X	924	566	740743	B	1	8.44156	11	11
AGTTGGTAGCGTTGCC-1	10X	689	406	740743	B	1	8.12772	11	11
AGTTGGTAGGATGGAA-1	10X	892	527	740743	B	1	8.74439	11	11
AGTTGGTCAACGATCT-1	10X	4615	1390	740743	B	1	1.5818	7	7
AGTTGGTCACAAGCCC-1	10X	2710	933	740743	B	1	1.14391	0	0
AGTTGGTCACCGCTAG-1	10X	2595	915	740743	B	1	1.46435	17	17
AGTTGGTCACTTGGAT-1	10X	3287	1383	740743	B	1	1.39945	6	6
AGTTGGTCATTTGCTT-1	10X	2966	1067	740743	B	1	3.06811	8	8
AGTTGGTGTAACGACG-1	10X	907	548	740743	B	1	3.63837	12	12
AGTTGGTGTACCGTTA-1	10X	988	562	740743	B	1	4.1498	12	12
AGTTGGTGTAGAGTGC-1	10X	2789	959	740743	B	1	1.86447	0	0
AGTTGGTGTAGGCTGA-1	10X	3034	1383	740743	B	1	1.35135	5	5
AGTTGGTGTATTAGCC-1	10X	4477	1399	740743	B	1	1.89859	7	7
AGTTGGTGTCAATGTC-1	10X	4574	1441	740743	B	1	2.77656	17	17
AGTTGGTGTCCAAGTT-1	10X	5959	1622	740743	B	1	2.08089	7	7
AGTTGGTGTTCCGTCT-1	10X	3703	1203	740743	B	1	3.56468	0	0
AGTTGGTTCACGCGGT-1	10X	1304	871	740743	B	1	7.82209	11	11
AGTTGGTTCAGGTTCA-1	10X	3247	1172	740743	B	1	2.89498	2	2
AGTTGGTTCCCAAGTA-1	10X	3282	1064	740743	B	1	1.76722	0	0
AGTTGGTTCTGGAGCC-1	10X	681	451	740743	B	1	2.49633	11	11
ATAACGCAGATGGCGT-1	10X	4409	1099	740743	B	1	1.45158	0	0
ATAACGCAGCTTCGCG-1	10X	3370	997	740743	B	1	3.17507	0	0
ATAACGCAGCTTTGGT-1	10X	3018	966	740743	B	1	1.62359	6	6
ATAACGCAGGATGTAT-1	10X	2984	992	740743	B	1	3.55228	10	10
ATAACGCAGGGTGTGT-1	10X	3873	1506	740743	B	1	1.54919	5	5
ATAACGCAGGTGATAT-1	10X	3227	1208	740743	B	1	4.55531	0	0
ATAACGCAGTATCTCG-1	10X	2758	1242	740743	B	1	2.13923	5	5
ATAACGCAGTGAAGAG-1	10X	3332	1196	740743	B	1	2.94118	6	6
ATAACGCAGTGGACGT-1	10X	3133	1148	740743	B	1	2.07469	7	7
ATAACGCCAACGATCT-1	10X	4435	1473	740743	B	1	3.72041	6	6
ATAACGCCACAGCCCA-1	10X	2866	967	740743	B	1	1.84927	0	0
ATAACGCCACATCTTT-1	10X	541	368	740743	B	1	4.62107	11	11
ATAACGCCAGCATGAG-1	10X	4081	1166	740743	B	1	2.00931	0	0
ATAACGCCATCTATGG-1	10X	3573	1273	740743	B	1	2.15505	6	6
ATAACGCCATGACATC-1	10X	3020	1068	740743	B	1	2.94702	0	0
ATAACGCGTAGCCTCG-1	10X	3778	1306	740743	B	1	3.38804	23	23
ATAACGCGTCCGTGAC-1	10X	1829	808	740743	B	1	1.80426	5	5
ATAACGCGTCGACTGC-1	10X	2438	803	740743	B	1	2.46103	0	0
ATAACGCGTCTAGTCA-1	10X	849	586	740743	B	1	2.4735	2	2
ATAACGCGTGTGCGTC-1	10X	3145	1042	740743	B	1	1.20827	0	0
ATAACGCGTTACGTCA-1	10X	2907	1233	740743	B	1	1.47919	5	5
ATAACGCGTTATCCGA-1	10X	7280	1900	740743	B	1	2.43132	3	3
ATAACGCGTTGGTAAA-1	10X	3820	1118	740743	B	1	4.55497	0	0
ATAACGCGTTGTTTGG-1	10X	3143	1078	740743	B	1	2.60897	6	6
ATAACGCTCAAGCCTA-1	10X	2490	1167	740743	B	1	2.16867	5	5
ATAACGCTCCAATGGT-1	10X	5101	1516	740743	B	1	1.43109	6	6
ATAACGCTCTGATTCT-1	10X	4665	1514	740743	B	1	1.02894	7	7
ATAACGCTCTGGCGTG-1	10X	4205	1314	740743	B	1	1.59334	7	7
ATAAGAGAGAAAGTGG-1	10X	4453	1325	740743	B	1	2.22322	0	0
ATAAGAGAGACCACGA-1	10X	3806	996	740743	B	1	1.33999	0	0
ATAAGAGAGAGCTTCT-1	10X	3713	1465	740743	B	1	2.53165	4	4
ATAAGAGAGATAGCAT-1	10X	6125	1897	740743	B	1	2.79184	15	15
ATAAGAGAGATGTGTA-1	10X	4045	1337	740743	B	1	1.53276	0	0
ATAAGAGAGCGTGAGT-1	10X	2854	932	740743	B	1	1.61177	0	0
ATAAGAGAGTACACCT-1	10X	4242	1277	740743	B	1	1.76803	7	7
ATAAGAGAGTGAACGC-1	10X	5175	1779	740743	B	1	3.30435	15	15
ATAAGAGAGTTGAGTA-1	10X	2990	1244	740743	B	1	4.11371	2	2
ATAAGAGCAAGTTGTC-1	10X	2241	786	740743	B	1	1.60643	0	0
ATAAGAGCACATGTGT-1	10X	3836	1267	740743	B	1	2.37226	0	0
ATAAGAGCACGAAACG-1	10X	3286	1010	740743	B	1	3.74315	0	0
ATAAGAGCAGGGCATA-1	10X	4807	1382	740743	B	1	2.26753	10	10
ATAAGAGGTACCGTTA-1	10X	2863	1199	740743	B	1	1.78135	5	5
ATAAGAGGTCGCGAAA-1	10X	1508	626	740743	B	1	4.37666	9	9
ATAAGAGGTCGTCTTC-1	10X	3485	1135	740743	B	1	1.92253	14	14
ATAAGAGGTGATGATA-1	10X	5173	1434	740743	B	1	2.0491	0	0
ATAAGAGGTTAAGGGC-1	10X	2489	987	740743	B	1	1.56689	2	2
ATAAGAGGTTATCACG-1	10X	4678	1469	740743	B	1	5.08764	0	0
ATAAGAGGTTGTGGCC-1	10X	1556	692	740743	B	1	2.9563	4	4
ATAAGAGGTTTGACAC-1	10X	2765	903	740743	B	1	1.91682	0	0
ATAAGAGTCACAATGC-1	10X	2155	817	740743	B	1	4.59397	0	0
ATAAGAGTCCGATATG-1	10X	10664	2799	740743	B	1	3.91035	15	15
ATAAGAGTCCGCAAGC-1	10X	4455	1303	740743	B	1	1.14478	0	0
ATAAGAGTCGTCACGG-1	10X	2377	1057	740743	B	1	0.336559	4	4
ATAAGAGTCTCGATGA-1	10X	776	505	740743	B	1	0.257732	11	11
ATAAGAGTCTTTAGTC-1	10X	1039	571	740743	B	1	9.81713	12	12
ATAGACCAGATCCGAG-1	10X	5232	1469	740743	B	1	1.85398	7	7
ATAGACCAGCCTTGAT-1	10X	1708	1059	740743	B	1	7.25995	11	11
ATAGACCAGGATCGCA-1	10X	3134	1449	740743	B	1	6.54116	13	13
ATAGACCAGTCTCCTC-1	10X	1141	428	740743	B	1	6.04733	0	0
ATAGACCCAGATTGCT-1	10X	1849	888	740743	B	1	7.40941	14	14
ATAGACCCAGCTCGCA-1	10X	4127	1364	740743	B	1	3.56191	2	2
ATAGACCCATCCGTGG-1	10X	2729	933	740743	B	1	1.79553	0	0
ATAGACCCATGAACCT-1	10X	3213	993	740743	B	1	3.08123	7	7
ATAGACCCATGCCTTC-1	10X	3315	1229	740743	B	1	1.77979	6	6
ATAGACCGTAGCGATG-1	10X	4593	1184	740743	B	1	1.43697	0	0
ATAGACCGTCTCATCC-1	10X	983	616	740743	B	1	6.71414	11	11
ATAGACCGTTGATTCG-1	10X	4752	1674	740743	B	1	2.883	2	2
ATAGACCTCATCATTC-1	10X	10038	2342	740743	B	1	1.98247	7	7
ATAGACCTCCCATTTA-1	10X	2234	781	740743	B	1	1.25336	3	3
ATAGACCTCCGTTGTC-1	10X	6217	1889	740743	B	1	3.24916	14	14
ATAGACCTCCTCTAGC-1	10X	783	504	740743	B	1	9.70626	11	11
ATAGACCTCGATAGAA-1	10X	5645	1723	740743	B	1	2.1612	0	0
ATAGACCTCGCTTAGA-1	10X	3515	1459	740743	B	1	1.99147	5	5
ATAGACCTCGGCTTGG-1	10X	3663	1047	740743	B	1	0.4641	0	0
ATCACGAAGCCGATTT-1	10X	3932	1543	740743	B	1	1.57681	5	5
ATCACGAAGCTAGGCA-1	10X	9813	2752	740743	B	1	2.01773	13	13
ATCACGAAGTTAGGTA-1	10X	1281	654	740743	B	1	0.39032	0	0
ATCACGACAAAGGAAG-1	10X	5731	1542	740743	B	1	2.37306	3	3
ATCACGACAACGCACC-1	10X	2904	1369	740743	B	1	3.89118	4	4
ATCACGACAGGGAGAG-1	10X	2548	882	740743	B	1	1.41287	0	0
ATCACGACAGTAACGG-1	10X	3819	1617	740743	B	1	2.5923	4	4
ATCACGACATCACCCT-1	10X	3862	1108	740743	B	1	1.39824	10	10
ATCACGAGTCAACATC-1	10X	1898	732	740743	B	1	7.11275	8	8
ATCACGAGTCACAAGG-1	10X	2079	963	740743	B	1	3.6556	2	2
ATCACGAGTCTGGAGA-1	10X	8039	2430	740743	B	1	1.89078	15	15
ATCACGAGTGATAAGT-1	10X	3164	1518	740743	B	1	3.16056	5	5
ATCACGAGTGATGTGG-1	10X	5215	1615	740743	B	1	1.45733	23	23
ATCACGAGTTGCGCAC-1	10X	1832	1079	740743	B	1	7.86026	2	2
ATCACGAGTTGTCTTT-1	10X	6082	1742	740743	B	1	3.10753	16	16
ATCACGATCAAAGACA-1	10X	5950	1759	740743	B	1	2.70588	15	15
ATCACGATCACGCATA-1	10X	3554	1244	740743	B	1	4.44569	16	16
ATCACGATCCGCATCT-1	10X	4242	1207	740743	B	1	2.45167	7	7
ATCACGATCGAATGCT-1	10X	2504	1227	740743	B	1	5.79073	12	12
ATCACGATCTCCGGTT-1	10X	4222	1375	740743	B	1	2.91331	3	3
ATCACGATCTGTACGA-1	10X	7974	2088	740743	B	1	2.87183	0	0
ATCACGATCTTCCTTC-1	10X	4432	1436	740743	B	1	2.12094	7	7
ATCATCTAGACCTAGG-1	10X	3501	1524	740743	B	1	6.22679	4	4
ATCATCTAGGACAGCT-1	10X	1741	979	740743	B	1	8.04136	11	11
ATCATCTAGGGAAACA-1	10X	4999	1622	740743	B	1	2.34047	16	16
ATCATCTAGGTTCCTA-1	10X	3380	1288	740743	B	1	2.57396	2	2
ATCATCTCAAATCCGT-1	10X	3523	1626	740743	B	1	6.67045	5	5
ATCATCTCACCGGAAA-1	10X	1536	667	740743	B	1	5.53385	12	12
ATCATCTCACCTGGTG-1	10X	3606	1341	740743	B	1	2.46811	2	2
ATCATCTCACGCATCG-1	10X	6582	1888	740743	B	1	2.26375	7	7
ATCATCTCAGACTCGC-1	10X	3664	1655	740743	B	1	2.86572	4	4
ATCATCTCAGATCGGA-1	10X	3325	1008	740743	B	1	2.31579	0	0
ATCATCTCATGTTCCC-1	10X	4071	1296	740743	B	1	1.4984	0	0
ATCATCTGTAAGCACG-1	10X	3172	1368	740743	B	1	2.42749	5	5
ATCATCTGTAATTGGA-1	10X	4937	1609	740743	B	1	1.19506	7	7
ATCATCTGTATGAATG-1	10X	3144	1409	740743	B	1	3.65776	4	4
ATCATCTGTCAGAGGT-1	10X	681	440	740743	B	1	8.81057	11	11
ATCATCTGTGCCTTGG-1	10X	5164	1474	740743	B	1	1.78156	0	0
ATCATCTGTGCGAAAC-1	10X	3653	1125	740743	B	1	3.58609	0	0
ATCATCTGTGGTCTCG-1	10X	4668	1525	740743	B	1	1.15681	0	0
ATCATCTGTGTGACCC-1	10X	6022	2077	740743	B	1	2.52408	5	5
ATCATCTGTTCACCTC-1	10X	4407	1941	740743	B	1	8.32766	13	13
ATCATCTGTTCGTGAT-1	10X	6544	1985	740743	B	1	3.1632	2	2
ATCATCTTCTACCTGC-1	10X	3611	1116	740743	B	1	1.66159	7	7
ATCATCTTCTATCGCC-1	10X	3489	1213	740743	B	1	5.41702	6	6
ATCATCTTCTCTAAGG-1	10X	3706	1385	740743	B	1	7.23152	9	9
ATCATGGAGACAATAC-1	10X	3364	1116	740743	B	1	3.00238	0	0
ATCATGGAGAGGTAGA-1	10X	2894	1117	740743	B	1	1.2094	6	6
ATCATGGAGAGTAAGG-1	10X	756	501	740743	B	1	9.92063	11	11
ATCATGGAGATCCCGC-1	10X	4536	1278	740743	B	1	5.15873	18	18
ATCATGGAGCTAAGAT-1	10X	3427	1156	740743	B	1	1.40064	7	7
ATCATGGAGCTCCTCT-1	10X	7161	1993	740743	B	1	2.69515	3	3
ATCATGGCACGGATAG-1	10X	979	618	740743	B	1	8.98876	11	11
ATCATGGCAGACGCCT-1	10X	2413	1206	740743	B	1	2.61086	4	4
ATCATGGCATCAGTAC-1	10X	3961	1601	740743	B	1	4.77152	13	13
ATCATGGCATCGTCGG-1	10X	7119	1812	740743	B	1	2.4863	7	7
ATCATGGCATGATCCA-1	10X	3309	1226	740743	B	1	1.60169	0	0
[truncated: 187,781 more rows]
